# Supplementary material for: Validation of a commercial version of a competitive enzyme linked immunosorbent assay for the detection of antibodies to Besnoitia besnoiti
Source: Parasit Vectors. 2022 Dec 6;15:455. doi: 10.1186/s13071-022-05591-2 (PMC9724341; doi:10.1186/s13071-022-05591-2)
Supplement: Supplementary file 1 — Additional file 1: Dataset S1. Detailed characteristics of bovine sera selected for the present study from a serum panel previously used to validate an in-house Bb-cELISA [file 13071_2022_5591_MOESM1_ESM.xlsx]

## Sheet: Pivot
Anzahl von Reference_standard	Reference_standard
BIO_K_466_Result	NA	Negative	POSITIVE	Gesamtergebnis
Neg.	8	201	2	211
Positive		1	93	94
Gesamtergebnis	8	202	95	305

## Sheet: Data
Additional file 1: Dataset S1. Detailed characteristics of bovine sera selected for the present study from a serum panel previously used to validate an in-house Bb-cELISA
FLI_Serum_ID	Inhibition_Bb-cELISA	Result_Inhibbition_Bb-cELISA	Herd_ID	Herdproblem	StatusAnimal	Besnoitia_IFAT_Titre	WB_Bb_T_Bands	WB_Bb_T_BandsC	Wb_Bb_BBands	Wb_Bb_BBandsC	BbAPureELISA	ResBbAPureELISA	Reference_standard	Ear_tag	p38NeosporaELISA	NcResult	NcAbortion	NcAbMoOfAbortion	PercentAvidity	Avidity	NegNcLowAvidity	NegNcHighAvidity	BIO_K_466_Inhibition	BIO_K_466_Result
11_1915	0.981988	POSITIVE	4	Besnoitiosis	PositivePositiveHerd	100	7	6to10	1	1	4.13531	POSITIV	POSITIVE	NA	NA	NA	NA	NA	NA	NA	NA	NA	0.870741	Positive
11_1916	1.02802	POSITIVE	4	Besnoitiosis	PositivePositiveHerd	200	7	6to10	5	5	4.45875	POSITIV	POSITIVE	NA	NA	NA	NA	NA	NA	NA	NA	NA	0.956796	Positive
11_1921	0.981321	POSITIVE	4	Besnoitiosis	PositivePositiveHerd	100	7	6to10	2	2	4.27393	POSITIV	POSITIVE	NA	NA	NA	NA	NA	NA	NA	NA	NA	0.95715	Positive
11_1923	0.938626	POSITIVE	4	Besnoitiosis	PositivePositiveHerd	100	7	6to10	7	6to10	4.57591	POSITIV	POSITIVE	NA	NA	NA	NA	NA	NA	NA	NA	NA	0.84489	Positive
11_1925	0.969313	POSITIVE	4	Besnoitiosis	PositivePositiveHerd	200	7	6to10	4	4	4.5	POSITIV	POSITIVE	NA	NA	NA	NA	NA	NA	NA	NA	NA	0.932006	Positive
11_1927	0.802896	POSITIVE	4	Besnoitiosis	PositivePositiveHerd	200	7	6to10	4	4	4.12376	POSITIV	POSITIVE	NA	NA	NA	NA	NA	NA	NA	NA	NA	0.927403	Positive
11_1928	0.528664	POSITIVE	4	Besnoitiosis	PositivePositiveHerd	100	7	6to10	2	2	3.66007	POSITIV	POSITIVE	NA	NA	NA	NA	NA	NA	NA	NA	NA	0.534315	Positive
11_1929	1.03307	POSITIVE	4	Besnoitiosis	PositivePositiveHerd	100	7	6to10	2	2	4.24092	POSITIV	POSITIVE	NA	NA	NA	NA	NA	NA	NA	NA	NA	0.947942	Positive
11_1941	1.00089	POSITIVE	4	Besnoitiosis	PositivePositiveHerd	100	3	3	0	0	1.9397	POSITIV	POSITIVE	NA	NA	NA	NA	NA	NA	NA	NA	NA	0.293505	Neg.
11_1951	1.05053	POSITIVE	4	Besnoitiosis	PositivePositiveHerd	100	7	6to10	1	1	3.60726	POSITIV	POSITIVE	NA	NA	NA	NA	NA	NA	NA	NA	NA	0.796019	Positive
11_1952	0.979019	POSITIVE	4	Besnoitiosis	PositivePositiveHerd	100	7	6to10	4	4	3.88284	POSITIV	POSITIVE	NA	NA	NA	NA	NA	NA	NA	NA	NA	0.915716	Positive
11_1964	-0.118124	Neg.	4	Besnoitiosis	NegativePositiveHerd	100	0	0	0	0	0.292845	neg	NA	NA	NA	NA	NA	NA	NA	NA	NA	NA	0.208513	Neg.
11_1965	0.0718008	Neg.	4	Besnoitiosis	NegativePositiveHerd	100	0	0	1	1	0.361749	neg	NA	NA	NA	NA	NA	NA	NA	NA	NA	NA	0.184078	Neg.
11_1972	0.510798	POSITIVE	4	Besnoitiosis	PositivePositiveHerd	100	1	1	8	6to10	3.4538	POSITIV	POSITIVE	NA	NA	NA	NA	NA	NA	NA	NA	NA	0.265882	Neg.
11_1982	0.669484	POSITIVE	4	Besnoitiosis	PositivePositiveHerd	100	7	6to10	1	1	3.74917	POSITIV	POSITIVE	NA	NA	NA	NA	NA	NA	NA	NA	NA	0.593455	Positive
11_1986	1.00188	POSITIVE	4	Besnoitiosis	PositivePositiveHerd	100	7	6to10	3	3	4.16667	POSITIV	POSITIVE	NA	NA	NA	NA	NA	NA	NA	NA	NA	0.908988	Positive
11_1988	1.04507	POSITIVE	4	Besnoitiosis	PositivePositiveHerd	6400	7	6to10	7	6to10	2.4015	POSITIV	POSITIVE	NA	NA	NA	NA	NA	NA	NA	NA	NA	0.96742	Positive
11_1989	-0.0910798	Neg.	4	Besnoitiosis	NegativePositiveHerd	100	0	0	0	0	0.522085	neg	NA	NA	NA	NA	NA	NA	NA	NA	NA	NA	0.328918	Neg.
11_2000	0.610329	POSITIVE	4	Besnoitiosis	NegativePositiveHerd	100	0	0	0	0	1.01413	neg	NA	NA	NA	NA	NA	NA	NA	NA	NA	NA	0.257383	Neg.
11_2004	0.405634	Neg.	4	Besnoitiosis	NegativePositiveHerd	100	1	1	1	1	1.24691	neg	NA	NA	NA	NA	NA	NA	NA	NA	NA	NA	0.425596	Neg.
11_2006	0.874178	POSITIVE	4	Besnoitiosis	PositivePositiveHerd	100	1	1	1	1	2.72277	POSITIV	POSITIVE	NA	NA	NA	NA	NA	NA	NA	NA	NA	0.727672	Positive
11_2007	1.04883	POSITIVE	4	Besnoitiosis	PositivePositiveHerd	400	2	2	2	2	2.12544	POSITIV	POSITIVE	NA	NA	NA	NA	NA	NA	NA	NA	NA	0.924924	Positive
11_2014	1.08075	POSITIVE	4	Besnoitiosis	PositivePositiveHerd	6400	6	6to10	6	6to10	4.51815	POSITIV	POSITIVE	NA	NA	NA	NA	NA	NA	NA	NA	NA	0.97344	Positive
04_5394	0.132823	Neg.	1	Neosporosis	NegativeNegativeHerd	NA	NA	NA	NA	NA	NA	NA	Negative	NA	-0.00312989	negativ	NA	NA	NA	NA	neg	neg	0.188988	Neg.
04_5096	0.148975	Neg.	1	Neosporosis	NegativeNegativeHerd	NA	NA	NA	NA	NA	NA	NA	Negative	NA	0.070197	positiv	NA	NA	0.372108	LOW	PosLowAv	NA	0.298333	Neg.
04_5095	0.123708	Neg.	1	Neosporosis	NegativeNegativeHerd	NA	NA	NA	NA	NA	NA	NA	Negative	NA	-0.00184729	negativ	NA	NA	NA	NA	neg	neg	0.273797	Neg.
04_5106	0.08832	Neg.	1	Neosporosis	NegativeNegativeHerd	NA	NA	NA	NA	NA	NA	NA	Negative	NA	0.00123153	negativ	NA	NA	NA	NA	neg	neg	0.24926	Neg.
04_5107	0.14464	Neg.	1	Neosporosis	NegativeNegativeHerd	NA	NA	NA	NA	NA	NA	NA	Negative	NA	0.000615764	negativ	NA	NA	NA	NA	neg	neg	0.246405	Neg.
04_5111	-0.0435578	Neg.	1	Neosporosis	NegativeNegativeHerd	NA	NA	NA	NA	NA	NA	NA	Negative	NA	0.0671182	positiv	NA	NA	0.69392	High	NA	PosHighAv	0.229118	Neg.
04_5114	0.12971	Neg.	1	Neosporosis	NegativeNegativeHerd	NA	NA	NA	NA	NA	NA	NA	Negative	NA	0.107143	positiv	NA	NA	0.147862	LOW	PosLowAv	NA	0.283684	Neg.
04_5118	0.157028	Neg.	1	Neosporosis	NegativeNegativeHerd	NA	NA	NA	NA	NA	NA	NA	Negative	NA	0.0400246	positiv	NA	NA	0.492175	LOW	PosLowAv	NA	0.248528	Neg.
04_5120	0.158492	Neg.	1	Neosporosis	NegativeNegativeHerd	NA	NA	NA	NA	NA	NA	NA	Negative	NA	0.162562	positiv	NA	NA	0.309015	LOW	PosLowAv	NA	0.237541	Neg.
04_5122	0.344448	Neg.	1	Neosporosis	NegativeNegativeHerd	NA	NA	NA	NA	NA	NA	NA	Negative	NA	0.285714	positiv	NA	NA	0.446894	LOW	PosLowAv	NA	0.199455	Neg.
04_5130	0.267756	Neg.	1	Neosporosis	NegativeNegativeHerd	NA	NA	NA	NA	NA	NA	NA	Negative	NA	0.175493	positiv	NA	NA	0.319505	LOW	PosLowAv	NA	0.292107	Neg.
04_5131	0.328443	Neg.	1	Neosporosis	NegativeNegativeHerd	NA	NA	NA	NA	NA	NA	NA	Negative	NA	0.0972906	positiv	NA	NA	0.568795	High	NA	PosHighAv	0.329461	Neg.
04_5132	0.326442	Neg.	1	Neosporosis	NegativeNegativeHerd	NA	NA	NA	NA	NA	NA	NA	Negative	NA	0.887931	positiv	38274	6	0.684576	High	NA	PosHighAv	0.331292	Neg.
04_5134	0.329119	Neg.	1	Neosporosis	NegativeNegativeHerd	NA	NA	NA	NA	NA	NA	NA	Negative	NA	0.482143	positiv	NA	NA	0.431164	LOW	PosLowAv	NA	0.254387	Neg.
04_5138	-0.0187446	Neg.	1	Neosporosis	NegativeNegativeHerd	NA	NA	NA	NA	NA	NA	NA	Negative	NA	0.0578818	positiv	NA	NA	0.54415	LOW	PosLowAv	NA	0.278557	Neg.
04_5142	0.482563	Neg.	1	Neosporosis	NegativeNegativeHerd	NA	NA	NA	NA	NA	NA	NA	Negative	NA	0.213824	positiv	NA	NA	NA	NA	NA	NA	0.302728	Neg.
04_5143	0.189625	Neg.	1	Neosporosis	NegativeNegativeHerd	NA	NA	NA	NA	NA	NA	NA	Negative	NA	0.142119	positiv	NA	NA	0.355381	LOW	PosLowAv	NA	0.260247	Neg.
04_5146	-0.150392	Neg.	1	Neosporosis	NegativeNegativeHerd	NA	NA	NA	NA	NA	NA	NA	Negative	NA	0.817829	positiv	NA	NA	0.327654	LOW	PosLowAv	NA	0.237541	Neg.
04_5148	0.0204882	Neg.	1	Neosporosis	NegativeNegativeHerd	NA	NA	NA	NA	NA	NA	NA	Negative	NA	0.0691214	positiv	NA	NA	0.307381	LOW	PosLowAv	NA	0.228386	Neg.
04_5149	-0.0196164	Neg.	1	Neosporosis	NegativeNegativeHerd	NA	NA	NA	NA	NA	NA	NA	Negative	NA	0.200904	positiv	NA	NA	0.303739	LOW	PosLowAv	NA	0.277459	Neg.
04_5150	0.418047	Neg.	1	Neosporosis	NegativeNegativeHerd	NA	NA	NA	NA	NA	NA	NA	Negative	NA	0.753876	positiv	NA	NA	0.5477	LOW	PosLowAv	NA	0.30346	Neg.
04_5151	0.232345	Neg.	1	Neosporosis	NegativeNegativeHerd	NA	NA	NA	NA	NA	NA	NA	Negative	NA	0.328811	positiv	38266	5	0.242632	LOW	PosLowAv	NA	0.336053	Neg.
04_5155	-0.0361813	Neg.	1	Neosporosis	NegativeNegativeHerd	NA	NA	NA	NA	NA	NA	NA	Negative	NA	0.481912	positiv	38276	5	0.378979	LOW	PosLowAv	NA	0.323236	Neg.
04_5161	-0.167829	Neg.	1	Neosporosis	NegativeNegativeHerd	NA	NA	NA	NA	NA	NA	NA	Negative	NA	0.255168	positiv	NA	NA	0.436373	LOW	PosLowAv	NA	0.30346	Neg.
04_5163	-0.142546	Neg.	1	Neosporosis	NegativeNegativeHerd	NA	NA	NA	NA	NA	NA	NA	Negative	NA	0.108527	positiv	NA	NA	0.431268	LOW	PosLowAv	NA	0.171257	Neg.
04_5164	-0.0963383	Neg.	1	Neosporosis	NegativeNegativeHerd	NA	NA	NA	NA	NA	NA	NA	Negative	NA	0.0581395	positiv	NA	NA	0.75149	High	NA	PosHighAv	0.211174	Neg.
04_5165	-0.146905	Neg.	1	Neosporosis	NegativeNegativeHerd	NA	NA	NA	NA	NA	NA	NA	Negative	NA	0.209948	positiv	NA	NA	0.319445	LOW	PosLowAv	NA	0.232414	Neg.
04_5168	0.228858	Neg.	1	Neosporosis	NegativeNegativeHerd	NA	NA	NA	NA	NA	NA	NA	Negative	NA	0.395995	positiv	NA	NA	0.509621	LOW	PosLowAv	NA	0.293206	Neg.
04_5171	0.0989538	Neg.	1	Neosporosis	NegativeNegativeHerd	NA	NA	NA	NA	NA	NA	NA	Negative	NA	0.482558	positiv	NA	NA	0.318138	LOW	PosLowAv	NA	0.371942	Neg.
04_5175	-0.00254194	Neg.	1	Neosporosis	NegativeNegativeHerd	NA	NA	NA	NA	NA	NA	NA	Negative	NA	0.562016	positiv	NA	NA	0.587861	High	NA	PosHighAv	0.260247	Neg.
04_5176	-0.070666	Neg.	1	Neosporosis	NegativeNegativeHerd	NA	NA	NA	NA	NA	NA	NA	Negative	NA	0.383075	positiv	NA	NA	0.449977	LOW	PosLowAv	NA	0.19506	Neg.
04_5177	-0.0137265	Neg.	1	Neosporosis	NegativeNegativeHerd	NA	NA	NA	NA	NA	NA	NA	Negative	NA	0.411499	positiv	NA	NA	0.308899	LOW	PosLowAv	NA	0.311517	Neg.
04_5178	-0.0381291	Neg.	1	Neosporosis	NegativeNegativeHerd	NA	NA	NA	NA	NA	NA	NA	Negative	NA	0.26938	positiv	NA	NA	0.596203	High	NA	PosHighAv	0.309319	Neg.
04_5185	0.061515	Neg.	1	Neosporosis	NegativeNegativeHerd	NA	NA	NA	NA	NA	NA	NA	Negative	NA	0.211715	positiv	NA	NA	0.628569	High	NA	PosHighAv	0.182975	Neg.
04_5187	0.103203	Neg.	1	Neosporosis	NegativeNegativeHerd	NA	NA	NA	NA	NA	NA	NA	Negative	NA	0.102329	positiv	NA	NA	0.508978	LOW	PosLowAv	NA	0.254387	Neg.
04_5190	0.0665989	Neg.	1	Neosporosis	NegativeNegativeHerd	NA	NA	NA	NA	NA	NA	NA	Negative	NA	0.139026	positiv	NA	NA	0.496105	LOW	PosLowAv	NA	0.240837	Neg.
04_5191	0.0554143	Neg.	1	Neosporosis	NegativeNegativeHerd	NA	NA	NA	NA	NA	NA	NA	Negative	NA	0.139026	positiv	NA	NA	0.54983	LOW	PosLowAv	NA	0.402338	Neg.
04_5197	-0.287239	Neg.	1	Neosporosis	NegativeNegativeHerd	NA	NA	NA	NA	NA	NA	NA	Negative	NA	0.111503	positiv	NA	NA	0.304353	LOW	PosLowAv	NA	0.280388	Neg.
04_5198	0.185562	Neg.	1	Neosporosis	NegativeNegativeHerd	NA	NA	NA	NA	NA	NA	NA	Negative	NA	0.204658	positiv	NA	NA	0.63664	High	NA	PosHighAv	0.226189	Neg.
04_5210	0.088025	Neg.	1	Neosporosis	NegativeNegativeHerd	NA	NA	NA	NA	NA	NA	NA	Negative	NA	0.533522	positiv	38235	5	0.0512915	LOW	PosLowAv	NA	0.318109	Neg.
04_5212	0.19968	Neg.	1	Neosporosis	NegativeNegativeHerd	NA	NA	NA	NA	NA	NA	NA	Negative	NA	0.219478	positiv	NA	NA	0.373212	LOW	PosLowAv	NA	0.312982	Neg.
04_5213	0.09344	Neg.	1	Neosporosis	NegativeNegativeHerd	NA	NA	NA	NA	NA	NA	NA	Negative	NA	0.0592802	positiv	NA	NA	0.156565	LOW	PosLowAv	NA	0.236443	Neg.
04_5216	0.30272	Neg.	1	Neosporosis	NegativeNegativeHerd	NA	NA	NA	NA	NA	NA	NA	Negative	NA	0.212421	positiv	NA	NA	0.504675	LOW	PosLowAv	NA	0.25219	Neg.
04_5217	0.45184	Neg.	1	Neosporosis	NegativeNegativeHerd	NA	NA	NA	NA	NA	NA	NA	Negative	NA	0.0769231	positiv	NA	NA	0.14872	LOW	PosLowAv	NA	0.287713	Neg.
04_5219	0.100536	Neg.	1	Neosporosis	NegativeNegativeHerd	NA	NA	NA	NA	NA	NA	NA	Negative	NA	0.084686	positiv	NA	NA	0.555457	High	NA	PosHighAv	0.315911	Neg.
04_5221	0.20992	Neg.	1	Neosporosis	NegativeNegativeHerd	NA	NA	NA	NA	NA	NA	NA	Negative	NA	0.0444601	positiv	NA	NA	0.0914735	LOW	PosLowAv	NA	0.266106	Neg.
04_5222	0.0288	Neg.	1	Neosporosis	NegativeNegativeHerd	NA	NA	NA	NA	NA	NA	NA	Negative	NA	0.494707	positiv	38235	5	0.752827	High	NA	PosHighAv	0.268303	Neg.
04_5225	0.30464	Neg.	1	Neosporosis	NegativeNegativeHerd	NA	NA	NA	NA	NA	NA	NA	Negative	NA	0.0515173	positiv	NA	NA	0.126821	LOW	PosLowAv	NA	0.281121	Neg.
04_5227	0.44864	Neg.	1	Neosporosis	NegativeNegativeHerd	NA	NA	NA	NA	NA	NA	NA	Negative	NA	0.235004	positiv	NA	NA	0.59246	High	NA	PosHighAv	0.308953	Neg.
04_5229	0.22528	Neg.	1	Neosporosis	NegativeNegativeHerd	NA	NA	NA	NA	NA	NA	NA	Negative	NA	0.117601	positiv	NA	NA	0.338318	LOW	PosLowAv	NA	0.251091	Neg.
04_5233	0.335567	Neg.	1	Neosporosis	NegativeNegativeHerd	NA	NA	NA	NA	NA	NA	NA	Negative	NA	0.0852407	positiv	NA	NA	0.508498	LOW	PosLowAv	NA	0.208977	Neg.
04_5234	0.39296	Neg.	1	Neosporosis	NegativeNegativeHerd	NA	NA	NA	NA	NA	NA	NA	Negative	NA	0.157853	positiv	NA	NA	0.424808	LOW	PosLowAv	NA	0.286248	Neg.
04_5235	0.281055	Neg.	1	Neosporosis	NegativeNegativeHerd	NA	NA	NA	NA	NA	NA	NA	Negative	NA	0.0489345	positiv	NA	NA	0.110627	LOW	PosLowAv	NA	0.270501	Neg.
04_5236	0.12032	Neg.	1	Neosporosis	NegativeNegativeHerd	NA	NA	NA	NA	NA	NA	NA	Negative	NA	0.112076	positiv	NA	NA	0.2492	LOW	PosLowAv	NA	0.370843	Neg.
04_5237	0.17984	Neg.	1	Neosporosis	NegativeNegativeHerd	NA	NA	NA	NA	NA	NA	NA	Negative	NA	0.0410418	positiv	NA	NA	0.479199	LOW	PosLowAv	NA	0.269036	Neg.
04_5238	0.14656	Neg.	1	Neosporosis	NegativeNegativeHerd	NA	NA	NA	NA	NA	NA	NA	Negative	NA	0.0576164	positiv	NA	NA	0.427246	LOW	PosLowAv	NA	0.295403	Neg.
04_5239	0.17408	Neg.	1	Neosporosis	NegativeNegativeHerd	NA	NA	NA	NA	NA	NA	NA	Negative	NA	0.382005	positiv	NA	NA	0.577246	High	NA	PosHighAv	0.286614	Neg.
04_5242	0.40576	Neg.	1	Neosporosis	NegativeNegativeHerd	NA	NA	NA	NA	NA	NA	NA	Negative	NA	0.149961	positiv	NA	NA	0.376046	LOW	PosLowAv	NA	0.244866	Neg.
04_5244	0.324314	Neg.	1	Neosporosis	NegativeNegativeHerd	NA	NA	NA	NA	NA	NA	NA	Negative	NA	0.178374	positiv	NA	NA	0.475743	LOW	PosLowAv	NA	0.270867	Neg.
04_5249	0.251905	Neg.	1	Neosporosis	NegativeNegativeHerd	NA	NA	NA	NA	NA	NA	NA	Negative	NA	0.346488	positiv	NA	NA	0.540751	LOW	PosLowAv	NA	0.295037	Neg.
04_5251	0.216082	Neg.	1	Neosporosis	NegativeNegativeHerd	NA	NA	NA	NA	NA	NA	NA	Negative	NA	0.458564	positiv	NA	NA	0.355337	LOW	PosLowAv	NA	0.309319	Neg.
04_5256	0.200076	Neg.	1	Neosporosis	NegativeNegativeHerd	NA	NA	NA	NA	NA	NA	NA	Negative	NA	0.181531	positiv	NA	NA	0.488746	LOW	PosLowAv	NA	0.250359	Neg.
04_5269	0.348704	Neg.	1	Neosporosis	NegativeNegativeHerd	NA	NA	NA	NA	NA	NA	NA	Negative	NA	0.736385	positiv	NA	NA	0.000184607	LOW	PosLowAv	NA	0.330194	Neg.
04_5272	0.254954	Neg.	1	Neosporosis	NegativeNegativeHerd	NA	NA	NA	NA	NA	NA	NA	Negative	NA	0.759274	positiv	NA	NA	0.571522	High	NA	PosHighAv	0.306023	Neg.
04_5274	0.363948	Neg.	1	Neosporosis	NegativeNegativeHerd	NA	NA	NA	NA	NA	NA	NA	Negative	NA	0.504023	positiv	NA	NA	0.616401	High	NA	PosHighAv	0.295769	Neg.
04_5275	0.282393	Neg.	1	Neosporosis	NegativeNegativeHerd	NA	NA	NA	NA	NA	NA	NA	Negative	NA	0.416971	positiv	NA	NA	0.342361	LOW	PosLowAv	NA	0.178947	Neg.
04_5276	0.345655	Neg.	1	Neosporosis	NegativeNegativeHerd	NA	NA	NA	NA	NA	NA	NA	Negative	NA	0.0694952	positiv	NA	NA	0.421856	LOW	PosLowAv	NA	0.258416	Neg.
04_5284	0.221106	Neg.	1	Neosporosis	NegativeNegativeHerd	NA	NA	NA	NA	NA	NA	NA	Negative	NA	0.0892465	positiv	NA	NA	0.431883	LOW	PosLowAv	NA	0.290276	Neg.
04_5285	0.400126	Neg.	1	Neosporosis	NegativeNegativeHerd	NA	NA	NA	NA	NA	NA	NA	Negative	NA	0.296269	positiv	NA	NA	0.478715	LOW	PosLowAv	NA	0.297234	Neg.
04_5292	0.300879	Neg.	1	Neosporosis	NegativeNegativeHerd	NA	NA	NA	NA	NA	NA	NA	Negative	NA	0.366496	positiv	NA	NA	0.542406	LOW	PosLowAv	NA	0.292107	Neg.
04_5294	-0.0339196	Neg.	1	Neosporosis	NegativeNegativeHerd	NA	NA	NA	NA	NA	NA	NA	Negative	NA	0.0629115	positiv	NA	NA	0.391679	LOW	PosLowAv	NA	0.355096	Neg.
04_5301	0.288945	Neg.	1	Neosporosis	NegativeNegativeHerd	NA	NA	NA	NA	NA	NA	NA	Negative	NA	0.272129	positiv	NA	NA	0.460972	LOW	PosLowAv	NA	0.314446	Neg.
04_5302	0.0954774	Neg.	1	Neosporosis	NegativeNegativeHerd	NA	NA	NA	NA	NA	NA	NA	Negative	NA	0.173372	positiv	NA	NA	0.315172	LOW	PosLowAv	NA	0.34118	Neg.
04_5304	0.371859	Neg.	1	Neosporosis	NegativeNegativeHerd	NA	NA	NA	NA	NA	NA	NA	Negative	NA	0.0468178	positiv	NA	NA	0.552663	High	NA	PosHighAv	0.218132	Neg.
04_5306	0.310302	Neg.	1	Neosporosis	NegativeNegativeHerd	NA	NA	NA	NA	NA	NA	NA	Negative	NA	0.0965618	positiv	NA	NA	0.409343	LOW	PosLowAv	NA	0.207878	Neg.
04_5308	0.192839	Neg.	1	Neosporosis	NegativeNegativeHerd	NA	NA	NA	NA	NA	NA	NA	Negative	NA	0.0475494	positiv	NA	NA	0.481738	LOW	PosLowAv	NA	0.307855	Neg.
04_5311	0.114322	Neg.	1	Neosporosis	NegativeNegativeHerd	NA	NA	NA	NA	NA	NA	NA	Negative	NA	0.0658376	positiv	NA	NA	0.517391	LOW	PosLowAv	NA	0.296868	Neg.
04_5313	0.152638	Neg.	1	Neosporosis	NegativeNegativeHerd	NA	NA	NA	NA	NA	NA	NA	Negative	NA	0.0446233	positiv	NA	NA	0.389525	LOW	PosLowAv	NA	0.259148	Neg.
04_5316	0.158291	Neg.	1	Neosporosis	NegativeNegativeHerd	NA	NA	NA	NA	NA	NA	NA	Negative	NA	0.0534016	positiv	NA	NA	0.721306	High	NA	PosHighAv	0.296502	Neg.
04_5317	0.219221	Neg.	1	Neosporosis	NegativeNegativeHerd	NA	NA	NA	NA	NA	NA	NA	Negative	NA	0.474762	positiv	NA	NA	0.367575	LOW	PosLowAv	NA	0.371942	Neg.
04_5318	0.125628	Neg.	1	Neosporosis	NegativeNegativeHerd	NA	NA	NA	NA	NA	NA	NA	Negative	NA	0.0972933	positiv	NA	NA	0.465425	LOW	PosLowAv	NA	0.33825	Neg.
04_5319	0.28392	Neg.	1	Neosporosis	NegativeNegativeHerd	NA	NA	NA	NA	NA	NA	NA	Negative	NA	0.265382	positiv	NA	NA	0.262678	LOW	PosLowAv	NA	0.371576	Neg.
04_5320	0.345477	Neg.	1	Neosporosis	NegativeNegativeHerd	NA	NA	NA	NA	NA	NA	NA	Negative	NA	0.218681	positiv	NA	NA	0.391747	LOW	PosLowAv	NA	0.248528	Neg.
04_5322	0.384422	Neg.	1	Neosporosis	NegativeNegativeHerd	NA	NA	NA	NA	NA	NA	NA	Negative	NA	0.06894	positiv	NA	NA	0.550539	High	NA	PosHighAv	0.254753	Neg.
04_5323	0.344849	Neg.	1	Neosporosis	NegativeNegativeHerd	NA	NA	NA	NA	NA	NA	NA	Negative	NA	0.290586	positiv	38240	6	0.419911	LOW	PosLowAv	NA	0.255852	Neg.
04_5326	-0.000862565	Neg.	1	Neosporosis	NegativeNegativeHerd	NA	NA	NA	NA	NA	NA	NA	Negative	NA	0.0941438	positiv	NA	NA	0.529622	LOW	PosLowAv	NA	0.306023	Neg.
04_5331	-0.000698568	Neg.	1	Neosporosis	NegativeNegativeHerd	NA	NA	NA	NA	NA	NA	NA	Negative	NA	0.101557	positiv	NA	NA	0.332668	LOW	PosLowAv	NA	0.335687	Neg.
04_5335	-0.0342151	Neg.	1	Neosporosis	NegativeNegativeHerd	NA	NA	NA	NA	NA	NA	NA	Negative	NA	0.196442	positiv	NA	NA	0.537219	LOW	PosLowAv	NA	0.328363	Neg.
04_5337	0.0572168	Neg.	1	Neosporosis	NegativeNegativeHerd	NA	NA	NA	NA	NA	NA	NA	Negative	NA	0.104522	positiv	NA	NA	0.365603	LOW	PosLowAv	NA	0.258416	Neg.
04_5340	-0.101495	Neg.	1	Neosporosis	NegativeNegativeHerd	NA	NA	NA	NA	NA	NA	NA	Negative	NA	0.18977	positiv	NA	NA	0.229715	LOW	PosLowAv	NA	0.237541	Neg.
04_5342	-0.0807936	Neg.	1	Neosporosis	NegativeNegativeHerd	NA	NA	NA	NA	NA	NA	NA	Negative	NA	0.243143	positiv	NA	NA	0.56448	High	NA	PosHighAv	0.264275	Neg.
04_5343	0.114146	Neg.	1	Neosporosis	NegativeNegativeHerd	NA	NA	NA	NA	NA	NA	NA	Negative	NA	0.0548554	positiv	NA	NA	0.208232	LOW	PosLowAv	NA	0.403803	Neg.
04_5347	-0.0422657	Neg.	1	Neosporosis	NegativeNegativeHerd	NA	NA	NA	NA	NA	NA	NA	Negative	NA	0.567087	positiv	NA	NA	0.621793	High	NA	PosHighAv	0.145318	Neg.
04_5349	0.00948821	Neg.	1	Neosporosis	NegativeNegativeHerd	NA	NA	NA	NA	NA	NA	NA	Negative	NA	0.446998	positiv	NA	NA	0.788803	High	NA	PosHighAv	0.2913	Neg.
04_5351	0.0359402	Neg.	1	Neosporosis	NegativeNegativeHerd	NA	NA	NA	NA	NA	NA	NA	Negative	NA	0.392884	positiv	NA	NA	0.588492	High	NA	PosHighAv	0.220181	Neg.
04_5352	0.0612421	Neg.	1	Neosporosis	NegativeNegativeHerd	NA	NA	NA	NA	NA	NA	NA	Negative	NA	0.233506	positiv	NA	NA	0.356767	LOW	PosLowAv	NA	0.26593	Neg.
04_5353	0.1613	Neg.	1	Neosporosis	NegativeNegativeHerd	NA	NA	NA	NA	NA	NA	NA	Negative	NA	0.243143	positiv	NA	NA	0.483308	LOW	PosLowAv	NA	0.176095	Neg.
04_5363	0.0313399	Neg.	1	Neosporosis	NegativeNegativeHerd	NA	NA	NA	NA	NA	NA	NA	Negative	NA	0.142328	positiv	NA	NA	0.183284	LOW	PosLowAv	NA	0.193563	Neg.
04_5375	-0.0251435	Neg.	1	Neosporosis	NegativeNegativeHerd	NA	NA	NA	NA	NA	NA	NA	Negative	NA	0.158842	positiv	NA	NA	0.802227	High	NA	PosHighAv	0.234978	Neg.
04_5383	0.0377152	Neg.	1	Neosporosis	NegativeNegativeHerd	NA	NA	NA	NA	NA	NA	NA	Negative	NA	0.830986	positiv	NA	NA	0.424008	LOW	PosLowAv	NA	0.316278	Neg.
04_5387	0.296802	Neg.	1	Neosporosis	NegativeNegativeHerd	NA	NA	NA	NA	NA	NA	NA	Negative	NA	1.21283	positiv	NA	NA	1.02567	High	NA	PosHighAv	0.122444	Neg.
11_429	1.05484	POSITIVE	4	Besnoitiosis	PositivePositiveHerd	1600	7	6to10	8	6to10	2.46475	POSITIV	POSITIVE	NA	NA	NA	NA	NA	NA	NA	NA	NA	0.951094	Positive
11_430	1.04925	POSITIVE	4	Besnoitiosis	PositivePositiveHerd	800	4	4	6	6to10	2.48469	POSITIV	POSITIVE	NA	NA	NA	NA	NA	NA	NA	NA	NA	0.971551	Positive
11_433	1.06043	POSITIVE	4	Besnoitiosis	PositivePositiveHerd	3200	7	6to10	4	4	4.46757	POSITIV	POSITIVE	NA	NA	NA	NA	NA	NA	NA	NA	NA	0.955249	Positive
11_434	0.81942	POSITIVE	4	Besnoitiosis	PositivePositiveHerd	3200	4	4	4	4	2.52041	POSITIV	POSITIVE	NA	NA	NA	NA	NA	NA	NA	NA	NA	0.971871	Positive
11_435	1.04855	POSITIVE	4	Besnoitiosis	PositivePositiveHerd	3200	7	6to10	6	6to10	2.56494	POSITIV	POSITIVE	NA	NA	NA	NA	NA	NA	NA	NA	NA	0.965158	Positive
11_436	0.966119	POSITIVE	4	Besnoitiosis	PositivePositiveHerd	400	3	3	4	4	4.95583	POSITIV	POSITIVE	NA	NA	NA	NA	NA	NA	NA	NA	NA	0.798303	Positive
11_438	1.04576	POSITIVE	4	Besnoitiosis	PositivePositiveHerd	3200	7	6to10	6	6to10	2.53432	POSITIV	POSITIVE	NA	NA	NA	NA	NA	NA	NA	NA	NA	0.928399	Positive
11_439	0.998254	POSITIVE	4	Besnoitiosis	PositivePositiveHerd	800	4	4	4	4	5.01767	POSITIV	POSITIVE	NA	NA	NA	NA	NA	NA	NA	NA	NA	0.955569	Positive
11_441	1.04645	POSITIVE	4	Besnoitiosis	PositivePositiveHerd	3200	2	2	7	6to10	2.47542	POSITIV	POSITIVE	NA	NA	NA	NA	NA	NA	NA	NA	NA	0.960044	Positive
11_442	1.05344	POSITIVE	4	Besnoitiosis	PositivePositiveHerd	1600	3	3	4	4	2.43043	POSITIV	POSITIVE	NA	NA	NA	NA	NA	NA	NA	NA	NA	0.955889	Positive
11_444	1.01991	POSITIVE	4	Besnoitiosis	PositivePositiveHerd	1600	6	6to10	4	4	2.5654	POSITIV	POSITIVE	NA	NA	NA	NA	NA	NA	NA	NA	NA	0.942464	Positive
11_445	1.04296	POSITIVE	4	Besnoitiosis	PositivePositiveHerd	1600	5	5	6	6to10	2.58117	POSITIV	POSITIVE	NA	NA	NA	NA	NA	NA	NA	NA	NA	0.931915	Positive
11_446	0.147398	Neg.	4	Besnoitiosis	NegativePositiveHerd	200	0	0	0	0	0.464286	neg	NA	NA	NA	NA	NA	NA	NA	NA	NA	NA	0.385319	Neg.
11_449	0.0230527	Neg.	4	Besnoitiosis	NegativePositiveHerd	100	0	0	0	0	0.647032	neg	NA	NA	NA	NA	NA	NA	NA	NA	NA	NA	0.34824	Neg.
11_450	0.0537897	Neg.	4	Besnoitiosis	NegativePositiveHerd	100	0	0	0	0	0.531076	neg	NA	NA	NA	NA	NA	NA	NA	NA	NA	NA	0.353034	Neg.
11_451	0.964722	POSITIVE	4	Besnoitiosis	PositivePositiveHerd	100	3	3	1	1	4.4947	POSITIV	POSITIVE	NA	NA	NA	NA	NA	NA	NA	NA	NA	0.867027	Positive
11_452	1.00943	POSITIVE	4	Besnoitiosis	PositivePositiveHerd	6400	6	6to10	10	6to10	5.13428	POSITIV	POSITIVE	NA	NA	NA	NA	NA	NA	NA	NA	NA	0.977625	Positive
11_453	0.985679	POSITIVE	4	Besnoitiosis	PositivePositiveHerd	400	3	3	3	3	2.45455	POSITIV	POSITIVE	NA	NA	NA	NA	NA	NA	NA	NA	NA	0.906343	Positive
11_454	0.787985	POSITIVE	4	Besnoitiosis	PositivePositiveHerd	200	4	4	2	2	4.54064	POSITIV	POSITIVE	NA	NA	NA	NA	NA	NA	NA	NA	NA	0.708162	Positive
11_455	0.942368	POSITIVE	4	Besnoitiosis	PositivePositiveHerd	400	1	1	4	4	4.88163	POSITIV	POSITIVE	NA	NA	NA	NA	NA	NA	NA	NA	NA	0.926481	Positive
11_456	1.00035	POSITIVE	4	Besnoitiosis	PositivePositiveHerd	3200	5	5	9	6to10	5.21025	POSITIV	POSITIVE	NA	NA	NA	NA	NA	NA	NA	NA	NA	0.968035	Positive
11_457	0.942368	POSITIVE	4	Besnoitiosis	PositivePositiveHerd	200	2	2	1	1	2.45362	POSITIV	POSITIVE	NA	NA	NA	NA	NA	NA	NA	NA	NA	0.792229	Positive
11_458	0.987076	POSITIVE	4	Besnoitiosis	PositivePositiveHerd	200	1	1	0	0	3.59658	POSITIV	POSITIVE	NA	NA	NA	NA	NA	NA	NA	NA	NA	0.885566	Positive
11_459	0.994062	POSITIVE	4	Besnoitiosis	PositivePositiveHerd	1600	6	6to10	4	4	4.97703	POSITIV	POSITIVE	NA	NA	NA	NA	NA	NA	NA	NA	NA	0.97315	Positive
11_460	0.989871	POSITIVE	4	Besnoitiosis	PositivePositiveHerd	1600	5	5	4	4	4.95583	POSITIV	POSITIVE	NA	NA	NA	NA	NA	NA	NA	NA	NA	0.864789	Positive
11_461	0.993364	POSITIVE	4	Besnoitiosis	PositivePositiveHerd	1600	5	5	4	4	5.15194	POSITIV	POSITIVE	NA	NA	NA	NA	NA	NA	NA	NA	NA	0.94598	Positive
11_462	0.998952	POSITIVE	4	Besnoitiosis	PositivePositiveHerd	800	5	5	7	6to10	5.12721	POSITIV	POSITIVE	NA	NA	NA	NA	NA	NA	NA	NA	NA	0.917211	Positive
11_463	0.915124	POSITIVE	4	Besnoitiosis	PositivePositiveHerd	1600	5	5	4	4	5.06184	POSITIV	POSITIVE	NA	NA	NA	NA	NA	NA	NA	NA	NA	0.799581	Positive
11_464	0.998898	POSITIVE	4	Besnoitiosis	PositivePositiveHerd	400	2	2	1	1	5.08657	POSITIV	POSITIVE	NA	NA	NA	NA	NA	NA	NA	NA	NA	0.94566	Positive
11_465	1.03415	POSITIVE	4	Besnoitiosis	PositivePositiveHerd	1600	4	4	5	5	4.9258	POSITIV	POSITIVE	NA	NA	NA	NA	NA	NA	NA	NA	NA	0.914335	Positive
11_466	1.00771	POSITIVE	4	Besnoitiosis	PositivePositiveHerd	400	2	2	4	4	4.63074	POSITIV	POSITIVE	NA	NA	NA	NA	NA	NA	NA	NA	NA	0.966117	Positive
11_467	1.01359	POSITIVE	4	Besnoitiosis	PositivePositiveHerd	3200	7	6to10	6	6to10	5.03357	POSITIV	POSITIVE	NA	NA	NA	NA	NA	NA	NA	NA	NA	0.96356	Positive
11_468	0.958502	POSITIVE	4	Besnoitiosis	PositivePositiveHerd	800	3	3	3	3	4.3521	POSITIV	POSITIVE	NA	NA	NA	NA	NA	NA	NA	NA	NA	0.964839	Positive
11_469	1.01579	POSITIVE	4	Besnoitiosis	PositivePositiveHerd	1600	3	3	4	4	5.05124	POSITIV	POSITIVE	NA	NA	NA	NA	NA	NA	NA	NA	NA	0.966437	Positive
11_470	1.02167	POSITIVE	4	Besnoitiosis	PositivePositiveHerd	3200	5	5	4	4	5.11131	POSITIV	POSITIVE	NA	NA	NA	NA	NA	NA	NA	NA	NA	0.968035	Positive
11_471	0.998898	POSITIVE	4	Besnoitiosis	PositivePositiveHerd	800	4	4	3	3	5.053	POSITIV	POSITIVE	NA	NA	NA	NA	NA	NA	NA	NA	NA	0.932874	Positive
11_472	1.00771	POSITIVE	4	Besnoitiosis	PositivePositiveHerd	200	1	1	0	0	4.4894	POSITIV	POSITIVE	NA	NA	NA	NA	NA	NA	NA	NA	NA	0.879173	Positive
11_473	1.0202	POSITIVE	4	Besnoitiosis	PositivePositiveHerd	3200	6	6to10	4	4	5.28799	POSITIV	POSITIVE	NA	NA	NA	NA	NA	NA	NA	NA	NA	0.934792	Positive
11_474	1.03415	POSITIVE	4	Besnoitiosis	PositivePositiveHerd	800	5	5	1	1	4.96643	POSITIV	POSITIVE	NA	NA	NA	NA	NA	NA	NA	NA	NA	0.965798	Positive
11_475	0.996695	POSITIVE	4	Besnoitiosis	PositivePositiveHerd	200	2	2	0	0	4.58657	POSITIV	POSITIVE	NA	NA	NA	NA	NA	NA	NA	NA	NA	0.948856	Positive
11_476	0.976864	POSITIVE	4	Besnoitiosis	PositivePositiveHerd	400	4	4	4	4	5.04417	POSITIV	POSITIVE	NA	NA	NA	NA	NA	NA	NA	NA	NA	0.939587	Positive
11_477	0.967315	POSITIVE	4	Besnoitiosis	PositivePositiveHerd	400	6	6to10	4	4	5.19258	POSITIV	POSITIVE	NA	NA	NA	NA	NA	NA	NA	NA	NA	0.968035	Positive
11_479	0.970988	POSITIVE	4	Besnoitiosis	PositivePositiveHerd	200	4	4	2	2	5.15194	POSITIV	POSITIVE	NA	NA	NA	NA	NA	NA	NA	NA	NA	0.964519	Positive
11_480	0.943812	POSITIVE	4	Besnoitiosis	PositivePositiveHerd	100	1	1	0	0	4.34806	POSITIV	POSITIVE	NA	NA	NA	NA	NA	NA	NA	NA	NA	0.840176	Positive
11_481	1.00624	POSITIVE	4	Besnoitiosis	PositivePositiveHerd	800	5	5	4	4	5.09717	POSITIV	POSITIVE	NA	NA	NA	NA	NA	NA	NA	NA	NA	0.937669	Positive
11_482	1.00037	POSITIVE	4	Besnoitiosis	PositivePositiveHerd	400	3	3	2	2	4.94876	POSITIV	POSITIVE	NA	NA	NA	NA	NA	NA	NA	NA	NA	0.960044	Positive
11_483	0.957767	POSITIVE	4	Besnoitiosis	PositivePositiveHerd	800	4	4	5	5	4.89399	POSITIV	POSITIVE	NA	NA	NA	NA	NA	NA	NA	NA	NA	0.888124	Positive
11_484	0.888726	POSITIVE	4	Besnoitiosis	PositivePositiveHerd	200	0	0	0	0	4.04134	POSITIV	POSITIVE	NA	NA	NA	NA	NA	NA	NA	NA	NA	0.745241	Positive
11_485	1.0202	POSITIVE	4	Besnoitiosis	PositivePositiveHerd	3200	10	6to10	7	6to10	5.18905	POSITIV	POSITIVE	NA	NA	NA	NA	NA	NA	NA	NA	NA	0.976346	Positive
11_487	0.904884	POSITIVE	4	Besnoitiosis	PositivePositiveHerd	100	1	1	0	0	2.50696	POSITIV	POSITIVE	NA	NA	NA	NA	NA	NA	NA	NA	NA	0.812367	Positive
11_494	0.951891	POSITIVE	4	Besnoitiosis	PositivePositiveHerd	400	1	1	1	1	4.16536	POSITIV	POSITIVE	NA	NA	NA	NA	NA	NA	NA	NA	NA	0.876616	Positive
11_495	0.930591	POSITIVE	4	Besnoitiosis	PositivePositiveHerd	800	4	4	6	6to10	4.93463	POSITIV	POSITIVE	NA	NA	NA	NA	NA	NA	NA	NA	NA	0.895475	Positive
11_496	0.904884	POSITIVE	4	Besnoitiosis	PositivePositiveHerd	200	5	5	3	3	4.77915	POSITIV	POSITIVE	NA	NA	NA	NA	NA	NA	NA	NA	NA	0.842094	Positive
11_497	0.893133	POSITIVE	4	Besnoitiosis	PositivePositiveHerd	100	1	1	0	0	4.53534	POSITIV	POSITIVE	NA	NA	NA	NA	NA	NA	NA	NA	NA	0.84625	Positive
11_498	0.879177	POSITIVE	4	Besnoitiosis	PositivePositiveHerd	100	1	1	1	1	3.72792	POSITIV	POSITIVE	NA	NA	NA	NA	NA	NA	NA	NA	NA	0.809171	Positive
11_499	0.904884	POSITIVE	4	Besnoitiosis	PositivePositiveHerd	200	4	4	1	1	4.5477	POSITIV	POSITIVE	NA	NA	NA	NA	NA	NA	NA	NA	NA	0.917851	Positive
11_500	0.934264	POSITIVE	4	Besnoitiosis	PositivePositiveHerd	400	4	4	3	3	4.67491	POSITIV	POSITIVE	NA	NA	NA	NA	NA	NA	NA	NA	NA	0.890041	Positive
11_501	0.903415	POSITIVE	4	Besnoitiosis	PositivePositiveHerd	800	2	2	1	1	4.62721	POSITIV	POSITIVE	NA	NA	NA	NA	NA	NA	NA	NA	NA	0.891959	Positive
11_504	0.96975	POSITIVE	4	Besnoitiosis	PositivePositiveHerd	400	1	1	4	4	2.52551	POSITIV	POSITIVE	NA	NA	NA	NA	NA	NA	NA	NA	NA	0.857118	Positive
11_506	1.00774	POSITIVE	4	Besnoitiosis	PositivePositiveHerd	400	5	5	6	6to10	4.99823	POSITIV	POSITIVE	NA	NA	NA	NA	NA	NA	NA	NA	NA	0.913695	Positive
11_507	0.986634	POSITIVE	4	Besnoitiosis	PositivePositiveHerd	400	4	4	3	3	4.63251	POSITIV	POSITIVE	NA	NA	NA	NA	NA	NA	NA	NA	NA	0.856159	Positive
11_509	1.02744	POSITIVE	4	Besnoitiosis	PositivePositiveHerd	200	1	1	3	3	4.88339	POSITIV	POSITIVE	NA	NA	NA	NA	NA	NA	NA	NA	NA	0.970912	Positive
11_511	0.974675	POSITIVE	4	Besnoitiosis	PositivePositiveHerd	200	3	3	3	3	4.2181	POSITIV	POSITIVE	NA	NA	NA	NA	NA	NA	NA	NA	NA	0.922326	Positive
11_516	0.990151	POSITIVE	4	Besnoitiosis	PositivePositiveHerd	6400	7	6to10	10	6to10	5.20495	POSITIV	POSITIVE	NA	NA	NA	NA	NA	NA	NA	NA	NA	0.889402	Positive
11_519	0.758706	POSITIVE	4	Besnoitiosis	PositivePositiveHerd	400	4	4	4	4	4.46466	POSITIV	POSITIVE	NA	NA	NA	NA	NA	NA	NA	NA	NA	0.736171	Positive
11_520	0.996483	POSITIVE	4	Besnoitiosis	PositivePositiveHerd	400	3	3	4	4	4.71025	POSITIV	POSITIVE	NA	NA	NA	NA	NA	NA	NA	NA	NA	0.954317	Positive
11_524	0.567358	POSITIVE	4	Besnoitiosis	PositivePositiveHerd	200	5	5	1	1	3.57774	POSITIV	POSITIVE	NA	NA	NA	NA	NA	NA	NA	NA	NA	0.645192	Positive
11_525	0.96975	POSITIVE	4	Besnoitiosis	PositivePositiveHerd	200	1	1	2	2	4.10406	POSITIV	POSITIVE	NA	NA	NA	NA	NA	NA	NA	NA	NA	0.888443	Positive
11_526	0.860007	POSITIVE	4	Besnoitiosis	PositivePositiveHerd	200	6	6to10	4	4	4.73675	POSITIV	POSITIVE	NA	NA	NA	NA	NA	NA	NA	NA	NA	0.745241	Positive
11_529	0.994372	POSITIVE	4	Besnoitiosis	PositivePositiveHerd	400	4	4	4	4	4.93286	POSITIV	POSITIVE	NA	NA	NA	NA	NA	NA	NA	NA	NA	0.879595	Positive
11_431	1.00943	POSITIVE	4	Besnoitiosis	PositivePositiveHerd	400	2	2	4	4	2.53293	POSITIV	POSITIVE	NA	NA	NA	NA	NA	NA	NA	NA	NA	0.951733	Positive
11_536	0.604643	POSITIVE	4	Besnoitiosis	PositivePositiveHerd	200	2	2	3	3	4.04594	POSITIV	POSITIVE	NA	NA	NA	NA	NA	NA	NA	NA	NA	0.590852	Positive
11_540	0.975378	POSITIVE	4	Besnoitiosis	PositivePositiveHerd	200	3	3	1	1	4.54594	POSITIV	POSITIVE	NA	NA	NA	NA	NA	NA	NA	NA	NA	0.83698	Positive
11_541	0.901512	POSITIVE	4	Besnoitiosis	PositivePositiveHerd	200	5	5	1	1	3.30212	POSITIV	POSITIVE	NA	NA	NA	NA	NA	NA	NA	NA	NA	0.730218	Positive
11_545	0.981321	POSITIVE	4	Besnoitiosis	PositivePositiveHerd	200	2	2	1	1	4.83746	POSITIV	POSITIVE	NA	NA	NA	NA	NA	NA	NA	NA	NA	0.929038	Positive
11_552	1.04003	POSITIVE	4	Besnoitiosis	PositivePositiveHerd	200	7	6to10	6	6to10	4.76325	POSITIV	POSITIVE	NA	NA	NA	NA	NA	NA	NA	NA	NA	0.905092	Positive
11_557	0.982655	POSITIVE	4	Besnoitiosis	PositivePositiveHerd	200	3	3	3	3	2.41419	POSITIV	POSITIVE	NA	NA	NA	NA	NA	NA	NA	NA	NA	0.915008	Positive
18_2650	-0.0215802	Neg.	2	Sarcocystosis	NegativeNegativeHerd	NA	NA	NA	NA	NA	NA	NA	Negative	2760013045860960	NA	NA	NA	NA	NA	NA	NA	NA	0.181502	Neg.
18_2651	0.0932823	Neg.	2	Sarcocystosis	NegativeNegativeHerd	NA	NA	NA	NA	NA	NA	NA	Negative	2760013043616000	NA	NA	NA	NA	NA	NA	NA	NA	0.263851	Neg.
18_2652	0.17473	Neg.	2	Sarcocystosis	NegativeNegativeHerd	NA	NA	NA	NA	NA	NA	NA	Negative	2760013045861740	NA	NA	NA	NA	NA	NA	NA	NA	0.285478	Neg.
18_2653	0.217891	Neg.	2	Sarcocystosis	NegativeNegativeHerd	NA	NA	NA	NA	NA	NA	NA	Negative	2760013020952010	NA	NA	NA	NA	NA	NA	NA	NA	0.199386	Neg.
18_2654	-0.035503	Neg.	2	Sarcocystosis	NegativeNegativeHerd	NA	NA	NA	NA	NA	NA	NA	Negative	2760013043615630	NA	NA	NA	NA	NA	NA	NA	NA	0.263851	Neg.
18_2655	0.149669	Neg.	2	Sarcocystosis	NegativeNegativeHerd	NA	NA	NA	NA	NA	NA	NA	Negative	2760013024044100	NA	NA	NA	NA	NA	NA	NA	NA	0.313343	Neg.
18_2656	0.119039	Neg.	2	Sarcocystosis	NegativeNegativeHerd	NA	NA	NA	NA	NA	NA	NA	Negative	2760013034174090	NA	NA	NA	NA	NA	NA	NA	NA	0.248878	Neg.
18_2657	-0.0703098	Neg.	2	Sarcocystosis	NegativeNegativeHerd	NA	NA	NA	NA	NA	NA	NA	Negative	2760013045861950	NA	NA	NA	NA	NA	NA	NA	NA	0.16445	Neg.
18_2658	0.0132266	Neg.	2	Sarcocystosis	NegativeNegativeHerd	NA	NA	NA	NA	NA	NA	NA	Negative	2760013037008660	NA	NA	NA	NA	NA	NA	NA	NA	0.19689	Neg.
18_2659	0.14062	Neg.	2	Sarcocystosis	NegativeNegativeHerd	NA	NA	NA	NA	NA	NA	NA	Negative	2760013033971420	NA	NA	NA	NA	NA	NA	NA	NA	0.28423	Neg.
18_2660	0.128089	Neg.	2	Sarcocystosis	NegativeNegativeHerd	NA	NA	NA	NA	NA	NA	NA	Negative	2760013038736240	NA	NA	NA	NA	NA	NA	NA	NA	0.266762	Neg.
18_2661	0.00348068	Neg.	2	Sarcocystosis	NegativeNegativeHerd	NA	NA	NA	NA	NA	NA	NA	Negative	2760013038735360	NA	NA	NA	NA	NA	NA	NA	NA	0.269673	Neg.
18_2662	-0.0619561	Neg.	2	Sarcocystosis	NegativeNegativeHerd	NA	NA	NA	NA	NA	NA	NA	Negative	2760013043617140	NA	NA	NA	NA	NA	NA	NA	NA	0.245551	Neg.
18_2663	0.0563871	Neg.	2	Sarcocystosis	NegativeNegativeHerd	NA	NA	NA	NA	NA	NA	NA	Negative	2760013045860580	NA	NA	NA	NA	NA	NA	NA	NA	0.341209	Neg.
18_2664	0.279847	Neg.	2	Sarcocystosis	NegativeNegativeHerd	NA	NA	NA	NA	NA	NA	NA	Negative	2760013043615920	NA	NA	NA	NA	NA	NA	NA	NA	0.258028	Neg.
18_2665	-0.0382875	Neg.	2	Sarcocystosis	NegativeNegativeHerd	NA	NA	NA	NA	NA	NA	NA	Negative	2760013037011100	NA	NA	NA	NA	NA	NA	NA	NA	0.188156	Neg.
18_2666	0.0591716	Neg.	2	Sarcocystosis	NegativeNegativeHerd	NA	NA	NA	NA	NA	NA	NA	Negative	2760013041656790	NA	NA	NA	NA	NA	NA	NA	NA	0.200634	Neg.
18_2667	-0.13157	Neg.	2	Sarcocystosis	NegativeNegativeHerd	NA	NA	NA	NA	NA	NA	NA	Negative	2760013037011930	NA	NA	NA	NA	NA	NA	NA	NA	0.217686	Neg.
18_2668	0.438566	Neg.	2	Sarcocystosis	NegativeNegativeHerd	NA	NA	NA	NA	NA	NA	NA	Negative	2760013024527270	NA	NA	NA	NA	NA	NA	NA	NA	0.126603	Neg.
18_2669	0.164288	Neg.	2	Sarcocystosis	NegativeNegativeHerd	NA	NA	NA	NA	NA	NA	NA	Negative	2760013041658980	NA	NA	NA	NA	NA	NA	NA	NA	0.307937	Neg.
18_2670	0.0870171	Neg.	2	Sarcocystosis	NegativeNegativeHerd	NA	NA	NA	NA	NA	NA	NA	Negative	2760013048323210	NA	NA	NA	NA	NA	NA	NA	NA	0.282566	Neg.
18_2671	-0.0466411	Neg.	2	Sarcocystosis	NegativeNegativeHerd	NA	NA	NA	NA	NA	NA	NA	Negative	2760013048321510	NA	NA	NA	NA	NA	NA	NA	NA	0.282151	Neg.
18_2672	0.180995	Neg.	2	Sarcocystosis	NegativeNegativeHerd	NA	NA	NA	NA	NA	NA	NA	Negative	2760013043617130	NA	NA	NA	NA	NA	NA	NA	NA	0.283814	Neg.
18_2673	0.341107	Neg.	2	Sarcocystosis	NegativeNegativeHerd	NA	NA	NA	NA	NA	NA	NA	Negative	2760013038734560	NA	NA	NA	NA	NA	NA	NA	NA	0.260108	Neg.
18_2674	-0.020188	Neg.	2	Sarcocystosis	NegativeNegativeHerd	NA	NA	NA	NA	NA	NA	NA	Negative	2760013037011550	NA	NA	NA	NA	NA	NA	NA	NA	0.243887	Neg.
18_2675	0.0320223	Neg.	2	Sarcocystosis	NegativeNegativeHerd	NA	NA	NA	NA	NA	NA	NA	Negative	2760013041657610	NA	NA	NA	NA	NA	NA	NA	NA	0.272169	Neg.
18_2676	0.182388	Neg.	2	Sarcocystosis	NegativeNegativeHerd	NA	NA	NA	NA	NA	NA	NA	Negative	2760013048320470	NA	NA	NA	NA	NA	NA	NA	NA	0.228083	Neg.
18_2677	0.23251	Neg.	2	Sarcocystosis	NegativeNegativeHerd	NA	NA	NA	NA	NA	NA	NA	Negative	2760013041656650	NA	NA	NA	NA	NA	NA	NA	NA	0.264683	Neg.
18_2678	-0.0229725	Neg.	2	Sarcocystosis	NegativeNegativeHerd	NA	NA	NA	NA	NA	NA	NA	Negative	2760013048321190	NA	NA	NA	NA	NA	NA	NA	NA	0.261771	Neg.
18_2679	0.0341107	Neg.	2	Sarcocystosis	NegativeNegativeHerd	NA	NA	NA	NA	NA	NA	NA	Negative	2760013031006500	NA	NA	NA	NA	NA	NA	NA	NA	0.31168	Neg.
18_2680	0.0591716	Neg.	2	Sarcocystosis	NegativeNegativeHerd	NA	NA	NA	NA	NA	NA	NA	Negative	2760013037008790	NA	NA	NA	NA	NA	NA	NA	NA	0.270505	Neg.
18_2681	-0.0194918	Neg.	2	Sarcocystosis	NegativeNegativeHerd	NA	NA	NA	NA	NA	NA	NA	Negative	2760013041656290	NA	NA	NA	NA	NA	NA	NA	NA	0.166529	Neg.
18_2682	0.295162	Neg.	2	Sarcocystosis	NegativeNegativeHerd	NA	NA	NA	NA	NA	NA	NA	Negative	2760013041656020	NA	NA	NA	NA	NA	NA	NA	NA	0.26801	Neg.
18_2683	-0.00904977	Neg.	2	Sarcocystosis	NegativeNegativeHerd	NA	NA	NA	NA	NA	NA	NA	Negative	2760013038735230	NA	NA	NA	NA	NA	NA	NA	NA	0.317918	Neg.
18_2684	-0.0285416	Neg.	2	Sarcocystosis	NegativeNegativeHerd	NA	NA	NA	NA	NA	NA	NA	Negative	2760013048322310	NA	NA	NA	NA	NA	NA	NA	NA	0.277992	Neg.
18_2685	0.133658	Neg.	2	Sarcocystosis	NegativeNegativeHerd	NA	NA	NA	NA	NA	NA	NA	Negative	2760013020105950	NA	NA	NA	NA	NA	NA	NA	NA	0.290469	Neg.
18_2686	0.0125305	Neg.	2	Sarcocystosis	NegativeNegativeHerd	NA	NA	NA	NA	NA	NA	NA	Negative	2760013038735760	NA	NA	NA	NA	NA	NA	NA	NA	0.252206	Neg.
18_2687	0.102332	Neg.	2	Sarcocystosis	NegativeNegativeHerd	NA	NA	NA	NA	NA	NA	NA	Negative	2760013020952460	NA	NA	NA	NA	NA	NA	NA	NA	0.235985	Neg.
18_2688	-0.0605639	Neg.	2	Sarcocystosis	NegativeNegativeHerd	NA	NA	NA	NA	NA	NA	NA	Negative	2760013038736180	NA	NA	NA	NA	NA	NA	NA	NA	0.342041	Neg.
18_2689	-0.035503	Neg.	2	Sarcocystosis	NegativeNegativeHerd	NA	NA	NA	NA	NA	NA	NA	Negative	2760013038736280	NA	NA	NA	NA	NA	NA	NA	NA	0.273417	Neg.
18_2690	-0.0501089	Neg.	2	Sarcocystosis	NegativeNegativeHerd	NA	NA	NA	NA	NA	NA	NA	Negative	2760013041656630	NA	NA	NA	NA	NA	NA	NA	NA	0.192315	Neg.
18_2691	-0.0493827	Neg.	2	Sarcocystosis	NegativeNegativeHerd	NA	NA	NA	NA	NA	NA	NA	Negative	2760013024042240	NA	NA	NA	NA	NA	NA	NA	NA	0.241392	Neg.
18_2692	0.0675381	Neg.	2	Sarcocystosis	NegativeNegativeHerd	NA	NA	NA	NA	NA	NA	NA	Negative	2760013038733240	NA	NA	NA	NA	NA	NA	NA	NA	0.251374	Neg.
18_2693	0.0769789	Neg.	2	Sarcocystosis	NegativeNegativeHerd	NA	NA	NA	NA	NA	NA	NA	Negative	2760013045861310	NA	NA	NA	NA	NA	NA	NA	NA	0.255117	Neg.
18_2694	-0.0254176	Neg.	2	Sarcocystosis	NegativeNegativeHerd	NA	NA	NA	NA	NA	NA	NA	Negative	2760013045861270	NA	NA	NA	NA	NA	NA	NA	NA	0.239728	Neg.
18_2695	0.177197	Neg.	2	Sarcocystosis	NegativeNegativeHerd	NA	NA	NA	NA	NA	NA	NA	Negative	2760013045862430	NA	NA	NA	NA	NA	NA	NA	NA	0.301698	Neg.
18_2696	0.211329	Neg.	2	Sarcocystosis	NegativeNegativeHerd	NA	NA	NA	NA	NA	NA	NA	Negative	2760013031086010	NA	NA	NA	NA	NA	NA	NA	NA	0.267594	Neg.
18_2697	0.336238	Neg.	2	Sarcocystosis	NegativeNegativeHerd	NA	NA	NA	NA	NA	NA	NA	Negative	2760013024044240	NA	NA	NA	NA	NA	NA	NA	NA	0.107055	Neg.
18_2698	0.0217865	Neg.	2	Sarcocystosis	NegativeNegativeHerd	NA	NA	NA	NA	NA	NA	NA	Negative	2760013048321570	NA	NA	NA	NA	NA	NA	NA	NA	0.201465	Neg.
18_2699	0.142338	Neg.	2	Sarcocystosis	NegativeNegativeHerd	NA	NA	NA	NA	NA	NA	NA	Negative	2760013048320300	NA	NA	NA	NA	NA	NA	NA	NA	0.262187	Neg.
18_2700	0.117647	Neg.	2	Sarcocystosis	NegativeNegativeHerd	NA	NA	NA	NA	NA	NA	NA	Negative	2760013048322690	NA	NA	NA	NA	NA	NA	NA	NA	0.247215	Neg.
18_2701	0.143065	Neg.	2	Sarcocystosis	NegativeNegativeHerd	NA	NA	NA	NA	NA	NA	NA	Negative	2760013031634500	NA	NA	NA	NA	NA	NA	NA	NA	-0.112958	Neg.
18_2702	0.130719	Neg.	2	Sarcocystosis	NegativeNegativeHerd	NA	NA	NA	NA	NA	NA	NA	Negative	2760013041655510	NA	NA	NA	NA	NA	NA	NA	NA	0.20604	Neg.
18_2703	0.335512	Neg.	2	Sarcocystosis	NegativeNegativeHerd	NA	NA	NA	NA	NA	NA	NA	Negative	2760013034174940	NA	NA	NA	NA	NA	NA	NA	NA	0.257196	Neg.
18_2704	0.442992	Neg.	2	Sarcocystosis	NegativeNegativeHerd	NA	NA	NA	NA	NA	NA	NA	Negative	2760013045860300	NA	NA	NA	NA	NA	NA	NA	NA	0.225588	Neg.
18_2705	0.0530138	Neg.	2	Sarcocystosis	NegativeNegativeHerd	NA	NA	NA	NA	NA	NA	NA	Negative	2760013015527450	NA	NA	NA	NA	NA	NA	NA	NA	0.264683	Neg.
18_2706	0.153232	Neg.	2	Sarcocystosis	NegativeNegativeHerd	NA	NA	NA	NA	NA	NA	NA	Negative	2760013048321560	NA	NA	NA	NA	NA	NA	NA	NA	0.226004	Neg.
18_2707	0.0835149	Neg.	2	Sarcocystosis	NegativeNegativeHerd	NA	NA	NA	NA	NA	NA	NA	Negative	2760012600994190	NA	NA	NA	NA	NA	NA	NA	NA	0.038847	Neg.
18_2708	0.0384895	Neg.	2	Sarcocystosis	NegativeNegativeHerd	NA	NA	NA	NA	NA	NA	NA	Negative	2760013033971840	NA	NA	NA	NA	NA	NA	NA	NA	0.241808	Neg.
18_2709	0.147422	Neg.	2	Sarcocystosis	NegativeNegativeHerd	NA	NA	NA	NA	NA	NA	NA	Negative	2760013043612540	NA	NA	NA	NA	NA	NA	NA	NA	0.294212	Neg.
18_2710	0.372549	Neg.	2	Sarcocystosis	NegativeNegativeHerd	NA	NA	NA	NA	NA	NA	NA	Negative	2760013038737660	NA	NA	NA	NA	NA	NA	NA	NA	0.249294	Neg.
18_2711	-0.0384895	Neg.	2	Sarcocystosis	NegativeNegativeHerd	NA	NA	NA	NA	NA	NA	NA	Negative	2760013043615070	NA	NA	NA	NA	NA	NA	NA	NA	0.258444	Neg.
18_2712	0.116195	Neg.	2	Sarcocystosis	NegativeNegativeHerd	NA	NA	NA	NA	NA	NA	NA	Negative	2760013034174910	NA	NA	NA	NA	NA	NA	NA	NA	0.291716	Neg.
18_2713	-0.00653595	Neg.	2	Sarcocystosis	NegativeNegativeHerd	NA	NA	NA	NA	NA	NA	NA	Negative	2760013048320510	NA	NA	NA	NA	NA	NA	NA	NA	0.188572	Neg.
18_2714	-0.0493827	Neg.	2	Sarcocystosis	NegativeNegativeHerd	NA	NA	NA	NA	NA	NA	NA	Negative	2760013038735390	NA	NA	NA	NA	NA	NA	NA	NA	0.194811	Neg.
18_2715	0.0203341	Neg.	2	Sarcocystosis	NegativeNegativeHerd	NA	NA	NA	NA	NA	NA	NA	Negative	2760013037008410	NA	NA	NA	NA	NA	NA	NA	NA	0.250542	Neg.
18_2716	0.147422	Neg.	2	Sarcocystosis	NegativeNegativeHerd	NA	NA	NA	NA	NA	NA	NA	Negative	2760013041655400	NA	NA	NA	NA	NA	NA	NA	NA	0.282566	Neg.
18_2717	0.0392157	Neg.	2	Sarcocystosis	NegativeNegativeHerd	NA	NA	NA	NA	NA	NA	NA	Negative	2760013024042310	NA	NA	NA	NA	NA	NA	NA	NA	0.270505	Neg.
18_2718	0.132171	Neg.	2	Sarcocystosis	NegativeNegativeHerd	NA	NA	NA	NA	NA	NA	NA	Negative	2760013043612630	NA	NA	NA	NA	NA	NA	NA	NA	0.268426	Neg.
18_2719	0.0457516	Neg.	2	Sarcocystosis	NegativeNegativeHerd	NA	NA	NA	NA	NA	NA	NA	Negative	2760012600901100	NA	NA	NA	NA	NA	NA	NA	NA	0.0400948	Neg.
18_2720	0.0559187	Neg.	2	Sarcocystosis	NegativeNegativeHerd	NA	NA	NA	NA	NA	NA	NA	Negative	2760013045861050	NA	NA	NA	NA	NA	NA	NA	NA	0.295044	Neg.
18_2721	0.0501089	Neg.	2	Sarcocystosis	NegativeNegativeHerd	NA	NA	NA	NA	NA	NA	NA	Negative	2760013048323100	NA	NA	NA	NA	NA	NA	NA	NA	0.203545	Neg.
18_2722	-0.158315	Neg.	2	Sarcocystosis	NegativeNegativeHerd	NA	NA	NA	NA	NA	NA	NA	Negative	2760013050851490	NA	NA	NA	NA	NA	NA	NA	NA	0.164034	Neg.
18_2723	0.0675381	Neg.	2	Sarcocystosis	NegativeNegativeHerd	NA	NA	NA	NA	NA	NA	NA	Negative	2760013043616050	NA	NA	NA	NA	NA	NA	NA	NA	0.261355	Neg.
18_2724	0.245461	Neg.	2	Sarcocystosis	NegativeNegativeHerd	NA	NA	NA	NA	NA	NA	NA	Negative	2760013038736190	NA	NA	NA	NA	NA	NA	NA	NA	0.258444	Neg.
18_2725	0.0740741	Neg.	2	Sarcocystosis	NegativeNegativeHerd	NA	NA	NA	NA	NA	NA	NA	Negative	2760013043617210	NA	NA	NA	NA	NA	NA	NA	NA	0.275496	Neg.
18_2726	0.158315	Neg.	2	Sarcocystosis	NegativeNegativeHerd	NA	NA	NA	NA	NA	NA	NA	Negative	2760013050852020	NA	NA	NA	NA	NA	NA	NA	NA	0.258444	Neg.
18_2727	0.00580973	Neg.	2	Sarcocystosis	NegativeNegativeHerd	NA	NA	NA	NA	NA	NA	NA	Negative	2760013050851830	NA	NA	NA	NA	NA	NA	NA	NA	0.229331	Neg.
18_2728	0.175018	Neg.	2	Sarcocystosis	NegativeNegativeHerd	NA	NA	NA	NA	NA	NA	NA	Negative	2760013043613170	NA	NA	NA	NA	NA	NA	NA	NA	0.276328	Neg.
18_2729	-0.206245	Neg.	2	Sarcocystosis	NegativeNegativeHerd	NA	NA	NA	NA	NA	NA	NA	Negative	2760013050850230	NA	NA	NA	NA	NA	NA	NA	NA	0.14823	Neg.
18_2730	0.222866	Neg.	2	Sarcocystosis	NegativeNegativeHerd	NA	NA	NA	NA	NA	NA	NA	Negative	2760013037008580	NA	NA	NA	NA	NA	NA	NA	NA	0.139912	Neg.
18_2731	0.128824	Neg.	2	Sarcocystosis	NegativeNegativeHerd	NA	NA	NA	NA	NA	NA	NA	Negative	2760013038733590	NA	NA	NA	NA	NA	NA	NA	NA	0.195643	Neg.
18_2732	0.199034	Neg.	2	Sarcocystosis	NegativeNegativeHerd	NA	NA	NA	NA	NA	NA	NA	Negative	2760013041659770	NA	NA	NA	NA	NA	NA	NA	NA	0.186909	Neg.
18_2733	0.0637681	Neg.	2	Sarcocystosis	NegativeNegativeHerd	NA	NA	NA	NA	NA	NA	NA	Negative	2760013038733080	NA	NA	NA	NA	NA	NA	NA	NA	0.180254	Neg.
18_2734	0.188728	Neg.	2	Sarcocystosis	NegativeNegativeHerd	NA	NA	NA	NA	NA	NA	NA	Negative	2760013043612940	NA	NA	NA	NA	NA	NA	NA	NA	0.246912	Neg.
18_2735	0.139775	Neg.	2	Sarcocystosis	NegativeNegativeHerd	NA	NA	NA	NA	NA	NA	NA	Negative	2760013043615060	NA	NA	NA	NA	NA	NA	NA	NA	0.279516	Neg.
18_2736	0.162319	Neg.	2	Sarcocystosis	NegativeNegativeHerd	NA	NA	NA	NA	NA	NA	NA	Negative	2760013043615740	NA	NA	NA	NA	NA	NA	NA	NA	0.269287	Neg.
18_2737	0.156522	Neg.	2	Sarcocystosis	NegativeNegativeHerd	NA	NA	NA	NA	NA	NA	NA	Negative	2760013050850740	NA	NA	NA	NA	NA	NA	NA	NA	0.254264	Neg.
18_2738	0.184219	Neg.	2	Sarcocystosis	NegativeNegativeHerd	NA	NA	NA	NA	NA	NA	NA	Negative	2760013050850110	NA	NA	NA	NA	NA	NA	NA	NA	0.243396	Neg.
18_2739	-0.0586151	Neg.	2	Sarcocystosis	NegativeNegativeHerd	NA	NA	NA	NA	NA	NA	NA	Negative	2760013050853410	NA	NA	NA	NA	NA	NA	NA	NA	0.247871	Neg.
18_2740	0.041868	Neg.	2	Sarcocystosis	NegativeNegativeHerd	NA	NA	NA	NA	NA	NA	NA	Negative	2760013043617170	NA	NA	NA	NA	NA	NA	NA	NA	0.299973	Neg.
18_2741	0.0908213	Neg.	2	Sarcocystosis	NegativeNegativeHerd	NA	NA	NA	NA	NA	NA	NA	Negative	2760013038734000	NA	NA	NA	NA	NA	NA	NA	NA	0.260976	Neg.
18_2742	0.284702	Neg.	2	Sarcocystosis	NegativeNegativeHerd	NA	NA	NA	NA	NA	NA	NA	Negative	2760013038734910	NA	NA	NA	NA	NA	NA	NA	NA	0.31212	Neg.
18_2743	0.0876006	Neg.	2	Sarcocystosis	NegativeNegativeHerd	NA	NA	NA	NA	NA	NA	NA	Negative	2760013043612730	NA	NA	NA	NA	NA	NA	NA	NA	0.305087	Neg.
18_2744	0.0792271	Neg.	2	Sarcocystosis	NegativeNegativeHerd	NA	NA	NA	NA	NA	NA	NA	Negative	2760013038735420	NA	NA	NA	NA	NA	NA	NA	NA	0.276639	Neg.
18_2745	-0.0206119	Neg.	2	Sarcocystosis	NegativeNegativeHerd	NA	NA	NA	NA	NA	NA	NA	Negative	2760013043616760	NA	NA	NA	NA	NA	NA	NA	NA	0.274082	Neg.
18_2746	0.0289855	Neg.	2	Sarcocystosis	NegativeNegativeHerd	NA	NA	NA	NA	NA	NA	NA	Negative	2760013043613400	NA	NA	NA	NA	NA	NA	NA	NA	0.274082	Neg.
18_2747	0.133333	Neg.	2	Sarcocystosis	NegativeNegativeHerd	NA	NA	NA	NA	NA	NA	NA	Negative	2760013043617220	NA	NA	NA	NA	NA	NA	NA	NA	0.30317	Neg.
18_2748	0.0225443	Neg.	2	Sarcocystosis	NegativeNegativeHerd	NA	NA	NA	NA	NA	NA	NA	Negative	2760013050852400	NA	NA	NA	NA	NA	NA	NA	NA	0.26673	Neg.
18_2749	0.0289855	Neg.	2	Sarcocystosis	NegativeNegativeHerd	NA	NA	NA	NA	NA	NA	NA	Negative	2760013043617100	NA	NA	NA	NA	NA	NA	NA	NA	0.275041	Neg.
18_2971	0.991803	POSITIVE	3	Besnoitiosis	PositivePositiveHerd	200	7	6to10	10	6to10	3.7619	POSITIV	POSITIVE	NA	NA	NA	NA	NA	NA	NA	NA	NA	0.965158	Positive
18_2973	0.427892	Neg.	3	Besnoitiosis	PositivePositiveHerd	100	1	1	5	5	2.31217	POSITIV	POSITIVE	NA	NA	NA	NA	NA	NA	NA	NA	NA	0.514776	Positive
18_2976	0.99451	POSITIVE	3	Besnoitiosis	PositivePositiveHerd	100	5	5	7	6to10	3.55556	POSITIV	POSITIVE	NA	NA	NA	NA	NA	NA	NA	NA	NA	0.805655	Positive
11_491	0.119721	Neg.	4	Besnoitiosis	NegativePositiveHerd	0	0	0	0	0	0.570037	neg	Negative	NA	NA	NA	NA	NA	NA	NA	NA	NA	0.784238	Positive
