# Supplementary material for: Validation of a commercial version of a competitive enzyme linked immunosorbent assay for the detection of antibodies to Besnoitia besnoiti
Source: Parasit Vectors. 2022 Dec 6;15:455. doi: 10.1186/s13071-022-05591-2 (PMC9724341; doi:10.1186/s13071-022-05591-2)
Supplement: Supplementary file 2 — Additional file 2: Dataset S2. Detailed characteristics of a set of bovine sera originating from France, The Netherlands and Norway, i.e. a set used for official validation of BIO K 466 in France. [file 13071_2022_5591_MOESM2_ESM.xlsx]

## Sheet: Pivot
Anzahl von BIO_K_466_Result	Reference_Standard
BIO_K_466_Result	Negative	Positive	Gesamtergebnis
Negative	621	5	626
Positive	3	195	198
Gesamtergebnis	624	200	824

## Sheet: Data
Additional file 2: Dataset S2. Detailed characteristics of a set of bovine sera originating from France, The Netherlands and Norway, i.e. a set used for official validation of BIO K 466 in France.
Sample_ID	Country_Origin	Reference_Standard	Perc_BIO_K_466_Inhibition	BIO_K_466_Result
E0038-1	France	Positive	72.4461	Positive
E0038-2	France	Positive	86.8322	Positive
E0038-3	France	Positive	88.5192	Positive
E0038-4	France	Positive	88.3318	Positive
E0038-5	France	Positive	91.6589	Positive
E0038-6	France	Positive	92.5492	Positive
E0038-7	France	Positive	89.0347	Positive
E0038-8	France	Positive	66.0731	Positive
E0038-9	France	Positive	86.2699	Positive
E0038-10	France	Positive	88.0506	Positive
E0038-11	France	Positive	84.7704	Positive
E0038-12	France	Positive	88.6598	Positive
E0038-13	France	Positive	94.283	Positive
E0038-14	France	Positive	93.3927	Positive
E0038-15	France	Positive	91.0965	Positive
E0038-16	France	Positive	83.0834	Positive
E0038-17	France	Positive	85.3327	Positive
E0038-18	France	Positive	79.9438	Positive
E0038-19	France	Positive	63.1678	Positive
E0038-20	France	Positive	84.8641	Positive
E0038-21	France	Positive	85.7076	Positive
E0038-22	France	Positive	88.941	Positive
E0038-23	France	Positive	75.3983	Positive
E0038-24	France	Positive	73.3365	Positive
E0038-25	France	Positive	87.91	Positive
E0038-26	France	Positive	81.3027	Positive
E0038-27	France	Positive	89.5033	Positive
E0038-28	France	Positive	88.0037	Positive
E0038-29	France	Positive	93.3458	Positive
E0038-30	France	Positive	89.9719	Positive
E0038-31	France	Positive	90.3468	Positive
E0038-47	France	Positive	88.2849	Positive
E0038-48	France	Positive	92.6898	Positive
E0038-49	France	Positive	88.2849	Positive
E0038-50	France	Positive	85.7545	Positive
E0038-51	France	Positive	89.0815	Positive
E0038-52	France	Positive	92.1743	Positive
E0038-53	France	Positive	85.0984	Positive
E0038-54	France	Positive	71.3683	Positive
E0038-55	France	Positive	84.911	Positive
E0038-56	France	Positive	87.1134	Positive
E0038-57	France	Positive	84.5361	Positive
E0038-103	France	Positive	80.1781	Positive
E0038-104	France	Positive	78.6785	Positive
E0038-105	France	Positive	85.8482	Positive
E0038-106	France	Positive	70.7591	Positive
E0038-107	France	Positive	92.5961	Positive
E0038-108	France	Positive	87.5351	Positive
E0038-120	France	Positive	82.2399	Positive
E0038-109	France	Positive	70.0094	Positive
E0038-110	France	Positive	75.164	Positive
E0038-111	France	Positive	68.9784	Positive
E0038-112	France	Positive	90.6279	Positive
E0038-113	France	Positive	91.8463	Positive
E0038-114	France	Positive	88.2849	Positive
E0038-115	France	Positive	82.3805	Positive
E0038-116	France	Positive	90.6748	Positive
E0038-117	France	Positive	85.4264	Positive
E0038-118	France	Positive	88.3318	Positive
E0038-119	France	Positive	91.0028	Positive
E0038-121	France	Positive	91.8463	Positive
E0038-122	France	Positive	93.4396	Positive
E0038-123	France	Positive	89.1284	Positive
E0038-124	France	Positive	90.3936	Positive
E0038-125	France	Positive	91.7057	Positive
E0038-126	France	Positive	90.4873	Positive
E0038-127	France	Positive	64.0112	Positive
E0038-128	France	Positive	83.4583	Positive
E0038-129	France	Positive	88.1443	Positive
E0038-130	France	Positive	91.7057	Positive
E0038-132	France	Positive	87.91	Positive
E0038-133	France	Positive	85.1453	Positive
E0038-134	France	Positive	80.7404	Positive
E0038-135	France	Positive	91.7526	Positive
E0038-136	France	Positive	87.8632	Positive
E0038-137	France	Positive	82.9897	Positive
E0038-138	France	Positive	89.2221	Positive
E0038-139	France	Positive	89.597	Positive
E0038-140	France	Positive	88.6129	Positive
E0038-141	France	Positive	75.0234	Positive
E0038-142	France	Positive	87.5351	Positive
E0038-143	France	Positive	88.6129	Positive
E0038-144	France	Positive	89.1284	Positive
E0038-145	France	Positive	83.5989	Positive
E0038-146	France	Positive	91.3777	Positive
E0038-147	France	Positive	90.6279	Positive
E0038-148	France	Positive	79.7095	Positive
E0038-149	France	Positive	82.0993	Positive
E0038-150	France	Positive	90.5342	Positive
E0038-151	France	Positive	24.5548	Negative
E0038-152	France	Positive	87.254	Positive
E0038-153	France	Positive	77.507	Positive
E0038-169	France	Positive	83.4583	Positive
E0038-170	France	Positive	88.3786	Positive
E0038-171	France	Positive	85.2669	Positive
E0038-172	France	Positive	89.6797	Positive
E0038-173	France	Positive	92.5267	Positive
E0038-174	France	Positive	81.2811	Positive
E0038-175	France	Positive	93.0249	Positive
E0038-176	France	Positive	93.2384	Positive
E0038-191	France	Positive	91.2456	Positive
E0038-193	France	Positive	93.2384	Positive
E0038-194	France	Positive	92.5979	Positive
E0038-195	France	Positive	92.4555	Positive
E0038-196	France	Positive	81.9929	Positive
E0038-197	France	Positive	89.2527	Positive
E0038-198	France	Positive	94.306	Positive
E0038-199	France	Positive	94.6619	Positive
E0038-200	France	Positive	92.7402	Positive
E0038-201	France	Positive	94.7331	Positive
E0038-202	France	Positive	92.8114	Positive
E0038-203	France	Positive	91.1032	Positive
E0038-204	France	Positive	93.3808	Positive
E0038-205	France	Positive	94.1637	Positive
E0038-206	France	Positive	90.8185	Positive
E0038-207	France	Positive	93.9502	Positive
E0038-208	France	Positive	93.3096	Positive
E0038-209	France	Positive	94.8043	Positive
E0038-210	France	Positive	91.9573	Positive
E0038-226	France	Positive	93.8078	Positive
E0038-227	France	Positive	83.8434	Positive
E0038-228	France	Positive	90.8185	Positive
E0038-229	France	Positive	91.032	Positive
E0038-230	France	Positive	93.5943	Positive
E0038-231	France	Positive	89.2527	Positive
E0038-232	France	Positive	87.4021	Positive
E0038-233	France	Positive	72.8114	Positive
E0038-234	France	Positive	92.4555	Positive
E0038-235	France	Positive	85.3381	Positive
E0038-236	France	Positive	80.9964	Positive
E0038-237	France	Positive	78.5765	Positive
E0038-238	France	Positive	91.2456	Positive
E0038-239	France	Positive	93.879	Positive
E0038-240	France	Positive	75.089	Positive
E0038-301	France	Positive	94.306	Positive
E0038-302	France	Positive	93.5231	Positive
E0038-303	France	Positive	94.5907	Positive
E0038-304	France	Positive	93.0961	Positive
E0038-305	France	Positive	91.4591	Positive
E0038-306	France	Positive	92.4555	Positive
E0038-307	France	Positive	95.4448	Positive
E0038-308	France	Positive	91.6014	Positive
E0038-309	France	Positive	92.242	Positive
E0038-310	France	Positive	55.8719	Positive
E0038-311	France	Positive	93.5231	Positive
E0038-312	France	Positive	90.2491	Positive
E0038-314	France	Positive	74.1637	Positive
E0038-315	France	Positive	93.5231	Positive
E0038-316	France	Positive	88.1139	Positive
E0038-317	France	Positive	94.7331	Positive
E0038-318	France	Positive	94.0925	Positive
E0038-319	France	Positive	92.4555	Positive
E0038-320	France	Positive	93.6655	Positive
E0038-321	France	Positive	93.3096	Positive
E0038-322	France	Positive	94.5196	Positive
E0038-323	France	Positive	94.3772	Positive
E0038-324	France	Positive	94.306	Positive
E0038-326	France	Positive	88.8968	Positive
E0038-327	France	Positive	94.0925	Positive
E0038-328	France	Positive	91.4591	Positive
E0038-329	France	Positive	92.5267	Positive
E0038-330	France	Positive	90.1779	Positive
E0038-331	France	Positive	90.1779	Positive
E0038-407	France	Positive	92.8826	Positive
E0038-108	France	Positive	92.5267	Positive
E0038-409	France	Positive	86.7616	Positive
E0038-410	France	Positive	94.6619	Positive
E0038-411	France	Positive	91.8861	Positive
E0038-412	France	Positive	93.452	Positive
E0138-30/4	France	Positive	64.6975	Positive
E0138-31/5	France	Positive	78.6477	Positive
E0138-35/6	France	Positive	84.484	Positive
E0138-41/10	France	Positive	74.5907	Positive
E0138-68/16	France	Positive	80.1423	Positive
E0138-79/18	France	Positive	81.2811	Positive
E0138-56/23	France	Positive	73.0961	Positive
E0138-96/24	France	Positive	80.427	Positive
E0138-57/25	France	Positive	83.4875	Positive
E0138-86/26	France	Positive	83.4875	Positive
E0138-02/27	France	Positive	90.8897	Positive
E0138-5/28	France	Positive	73.879	Positive
E0138-6/29	France	Positive	77.0107	Positive
E0138-1/30	France	Positive	75.7295	Positive
E0138-11/31	France	Positive	76.4413	Positive
E0138-12/32	France	Positive	74.8754	Positive
E0138-13/33	France	Positive	61.5658	Positive
E0138-15/35	France	Positive	90.5338	Positive
E0138-16/37	France	Positive	76.2278	Positive
E0138-16/36	France	Positive	23.9183	Negative
E0138-29/38	France	Positive	51.863	Positive
E0138-30/39	France	Positive	39.0024	Negative
E0138-31/40	France	Positive	36.4183	Negative
E0138-32/41	France	Positive	43.3894	Positive
E0138-41/44	France	Positive	51.6226	Positive
E0138-42/45	France	Positive	55.3486	Positive
E0138-18/53	France	Positive	63.1611	Positive
E0138-9161	France	Positive	70.1322	Positive
E0138-?/63	France	Positive	44.9519	Positive
E0138-80/69	France	Positive	54.8077	Positive
E0138-07/71	France	Positive	33.8341	Negative
E0139-1	Netherlands	Negative	9.90933	Negative
E0139-2	Netherlands	Negative	13.2124	Negative
E0139-3	Netherlands	Negative	4.79275	Negative
E0139-4	Netherlands	Negative	6.80052	Negative
E0139-5	Netherlands	Negative	17.487	Negative
E0139-6	Netherlands	Negative	6.86528	Negative
E0139-7	Netherlands	Negative	6.67098	Negative
E0139-8	Netherlands	Negative	13.0829	Negative
E0139-9	Netherlands	Negative	-1.87824	Negative
E0139-10	Netherlands	Negative	6.80052	Negative
E0139-11	Netherlands	Negative	18.0699	Negative
E0139-12	Netherlands	Negative	0.647668	Negative
E0139-13	Netherlands	Negative	-0.388601	Negative
E0139-14	Netherlands	Negative	7.83679	Negative
E0139-15	Netherlands	Negative	-21.114	Negative
E0139-16	Netherlands	Negative	-1.94301	Negative
E0139-17	Netherlands	Negative	-0.906736	Negative
E0139-18	Netherlands	Negative	6.41192	Negative
E0139-19	Netherlands	Negative	-4.59845	Negative
E0139-20	Netherlands	Negative	4.92228	Negative
E0139-21	Netherlands	Negative	-8.35492	Negative
E0139-22	Netherlands	Negative	-19.1062	Negative
E0139-23	Netherlands	Negative	-14.7021	Negative
E0139-24	Netherlands	Negative	-4.20984	Negative
E0139-25	Netherlands	Negative	-7.90155	Negative
E0139-26	Netherlands	Negative	23.1218	Negative
E0139-27	Netherlands	Negative	6.15285	Negative
E0139-28	Netherlands	Negative	-2.72021	Negative
E0139-29	Netherlands	Negative	-0.388601	Negative
E0139-30	Netherlands	Negative	-12.4352	Negative
E0139-31	Netherlands	Negative	1.5544	Negative
E0139-32	Netherlands	Negative	11.8523	Negative
E0139-33	Netherlands	Negative	25	Negative
E0139-34	Netherlands	Negative	1.03627	Negative
E0139-35	Netherlands	Negative	5.95855	Negative
E0139-36	Netherlands	Negative	9.13212	Negative
E0139-37	Netherlands	Negative	3.88601	Negative
E0139-38	Netherlands	Negative	-36.9171	Negative
E0139-39	Netherlands	Negative	0.129534	Negative
E0139-40	Netherlands	Negative	7.44819	Negative
E0139-41	Netherlands	Negative	12.0466	Negative
E0139-42	Netherlands	Negative	16.7746	Negative
E0139-43	Netherlands	Negative	12.6295	Negative
E0139-44	Netherlands	Negative	5.11658	Negative
E0139-45	Netherlands	Negative	19.8187	Negative
E0139-46	Netherlands	Negative	10.1036	Negative
E0139-47	Netherlands	Negative	-3.56218	Negative
E0139-48	Netherlands	Negative	2.33161	Negative
E0139-49	Netherlands	Negative	24.158	Negative
E0139-50	Netherlands	Negative	6.41192	Negative
E0139-51	Netherlands	Negative	8.35492	Negative
E0139-52	Netherlands	Negative	8.29016	Negative
E0139-53	Netherlands	Negative	5.44041	Negative
E0139-54	Netherlands	Negative	6.41192	Negative
E0139-55	Netherlands	Negative	-5.76425	Negative
E0139-56	Netherlands	Negative	8.67876	Negative
E0139-57	Netherlands	Negative	6.47668	Negative
E0139-58	Netherlands	Negative	7.51295	Negative
E0139-59	Netherlands	Negative	10.1036	Negative
E0139-60	Netherlands	Negative	4.98705	Negative
E0139-61	Netherlands	Negative	4.66321	Negative
E0139-62	Netherlands	Negative	-0.906736	Negative
E0139-63	Netherlands	Negative	-10.557	Negative
E0139-64	Netherlands	Negative	0.712435	Negative
E0139-65	Netherlands	Negative	13.4715	Negative
E0139-66	Netherlands	Negative	12.9534	Negative
E0139-67	Netherlands	Negative	20.013	Negative
E0139-68	Netherlands	Negative	8.61399	Negative
E0139-69	Netherlands	Negative	12.7591	Negative
E0139-70	Netherlands	Negative	-6.41192	Negative
E0139-71	Netherlands	Negative	6.08808	Negative
E0139-72	Netherlands	Negative	-3.49741	Negative
E0139-73	Netherlands	Negative	5.89378	Negative
E0139-74	Netherlands	Negative	9.71503	Negative
E0139-75	Netherlands	Negative	-7.96632	Negative
E0139-76	Netherlands	Negative	13.9249	Negative
E0139-77	Netherlands	Negative	1.29534	Negative
E0139-78	Netherlands	Negative	-5.69948	Negative
E0139-79	Netherlands	Negative	19.3653	Negative
E0139-80	Netherlands	Negative	15.1554	Negative
E0139-81	Netherlands	Negative	-0.194301	Negative
E0139-82	Netherlands	Negative	3.10881	Negative
E0139-83	Netherlands	Negative	-1.48964	Negative
E0139-84	Netherlands	Negative	-14.1839	Negative
E0139-85	Netherlands	Negative	8.87306	Negative
E0139-86	Netherlands	Negative	-17.8756	Negative
E0139-87	Netherlands	Negative	9.00259	Negative
E0139-88	Netherlands	Negative	8.16062	Negative
E0139-89	Netherlands	Negative	4.59845	Negative
E0139-90	Netherlands	Negative	13.0181	Negative
E0139-91	Netherlands	Negative	5.50518	Negative
E0139-92	Netherlands	Negative	0.971503	Negative
E0139-93	Netherlands	Negative	-1.10104	Negative
E0139-95	Netherlands	Negative	13.6659	Negative
E0139-96	Netherlands	Negative	6.56182	Negative
E0139-97	Netherlands	Negative	1.89805	Negative
E0139-98	Netherlands	Negative	-0.488069	Negative
E0139-99	Netherlands	Negative	5.58568	Negative
E0139-100	Netherlands	Negative	12.961	Negative
E0139-101	Netherlands	Negative	19.8482	Negative
E0139-102	Netherlands	Negative	6.39913	Negative
E0139-103	Netherlands	Negative	17.5705	Negative
E0139-104	Netherlands	Negative	21.2581	Negative
E0139-105	Netherlands	Negative	9.92408	Negative
E0139-106	Netherlands	Negative	7.80911	Negative
E0139-107	Netherlands	Negative	-4.50108	Negative
E0139-108	Netherlands	Negative	14.859	Negative
E0139-109	Netherlands	Negative	13.9371	Negative
E0139-110	Netherlands	Negative	9.65293	Negative
E0139-111	Netherlands	Negative	2.11497	Negative
E0139-112	Netherlands	Negative	21.2581	Negative
E0139-113	Netherlands	Negative	19.9566	Negative
E0139-114	Netherlands	Negative	27.2234	Negative
E0139-115	Netherlands	Negative	28.2538	Negative
E0139-116	Netherlands	Negative	32.8091	Negative
E0139-117	Netherlands	Negative	20.3905	Negative
E0139-118	Netherlands	Negative	2.38612	Negative
E0139-119	Netherlands	Negative	14.4252	Negative
E0139-120	Netherlands	Negative	16.1063	Negative
E0139-121	Netherlands	Negative	8.08026	Negative
E0139-122	Netherlands	Negative	13.2321	Negative
E0139-123	Netherlands	Negative	2.1692	Negative
E0139-124	Netherlands	Negative	9.16486	Negative
E0139-125	Netherlands	Negative	11.551	Negative
E0139-126	Netherlands	Negative	-2.33189	Negative
E0139-127	Netherlands	Negative	9.5987	Negative
E0139-128	Netherlands	Negative	14.859	Negative
E0139-129	Netherlands	Negative	8.56833	Negative
E0139-130	Netherlands	Negative	19.7397	Negative
E0139-131	Netherlands	Negative	7.59219	Negative
E0139-132	Netherlands	Negative	9.5987	Negative
E0139-133	Netherlands	Negative	18.5466	Negative
E0139-134	Netherlands	Negative	-3.95879	Negative
E0139-135	Netherlands	Negative	8.08026	Negative
E0139-136	Netherlands	Negative	13.9913	Negative
E0139-137	Netherlands	Negative	20.282	Negative
E0139-138	Netherlands	Negative	2.49458	Negative
E0139-139	Netherlands	Negative	8.29718	Negative
E0139-140	Netherlands	Negative	16.5944	Negative
E0139-141	Netherlands	Negative	9.54447	Negative
E0139-142	Netherlands	Negative	23.4273	Negative
E0139-143	Netherlands	Negative	18.0586	Negative
E0139-144	Netherlands	Negative	6.94143	Negative
E0139-145	Netherlands	Negative	2.87419	Negative
E0139-146	Netherlands	Negative	0.921909	Negative
E0139-147	Netherlands	Negative	17.8416	Negative
E0139-148	Netherlands	Negative	8.62256	Negative
E0139-149	Netherlands	Negative	13.1779	Negative
E0139-150	Netherlands	Negative	-30.9111	Negative
E0139-151	Netherlands	Negative	13.1236	Negative
E0139-152	Netherlands	Negative	15.8894	Negative
E0139-153	Netherlands	Negative	5.31453	Negative
E0139-154	Netherlands	Negative	8.67679	Negative
E0139-155	Netherlands	Negative	13.8829	Negative
E0139-156	Netherlands	Negative	22.2343	Negative
E0139-157	Netherlands	Negative	4.06725	Negative
E0139-158	Netherlands	Negative	13.6117	Negative
E0139-159	Netherlands	Negative	-0.37961	Negative
E0139-160	Netherlands	Negative	19.6312	Negative
E0139-161	Netherlands	Negative	6.18221	Negative
E0139-162	Netherlands	Negative	12.0933	Negative
E0139-163	Netherlands	Negative	24.7289	Negative
E0139-164	Netherlands	Negative	16.7028	Negative
E0139-165	Netherlands	Negative	3.7961	Negative
E0139-166	Netherlands	Negative	11.2798	Negative
E0139-167	Netherlands	Negative	0.10846	Negative
E0139-168	Netherlands	Negative	5.58568	Negative
E0139-169	Netherlands	Negative	-3.90456	Negative
E0139-170	Netherlands	Negative	10.6833	Negative
E0139-171	Netherlands	Negative	9.32755	Negative
E0139-172	Netherlands	Negative	28.9046	Negative
E0139-173	Netherlands	Negative	-3.47072	Negative
E0139-174	Netherlands	Negative	1.68113	Negative
E0139-175	Netherlands	Negative	-2.11497	Negative
E0139-176	Netherlands	Negative	18.6551	Negative
E0139-177	Netherlands	Negative	10.3579	Negative
E0139-178	Netherlands	Negative	5.53145	Negative
E0139-179	Netherlands	Negative	8.78525	Negative
E0139-180	Netherlands	Negative	12.1475	Negative
E0139-181	Netherlands	Negative	-3.90456	Negative
E0139-182	Netherlands	Negative	-4.55531	Negative
E0139-183	Netherlands	Negative	-0.433839	Negative
E0139-184	Netherlands	Negative	-6.45336	Negative
E0139-185	Netherlands	Negative	7.21258	Negative
E0139-186	Netherlands	Negative	-21.2039	Negative
E0139-187	Netherlands	Negative	6.8872	Negative
E0139-189	Netherlands	Negative	7.66833	Negative
E0139-190	Netherlands	Negative	2.99252	Negative
E0139-191	Netherlands	Negative	12.2195	Negative
E0139-192	Netherlands	Negative	-1.30923	Negative
E0139-193	Netherlands	Negative	21.5087	Negative
E0139-194	Netherlands	Negative	15.0873	Negative
E0139-195	Netherlands	Negative	10.8479	Negative
E0139-196	Netherlands	Negative	16.8329	Negative
E0139-197	Netherlands	Negative	17.8304	Negative
E0139-198	Netherlands	Negative	28.99	Negative
E0139-199	Netherlands	Negative	13.217	Negative
E0139-200	Netherlands	Negative	16.0224	Negative
E0139-201	Netherlands	Negative	18.1421	Negative
E0139-202	Netherlands	Negative	12.0324	Negative
E0139-203	Netherlands	Negative	12.6559	Negative
E0139-204	Netherlands	Negative	7.29426	Negative
E0139-205	Netherlands	Negative	22.6309	Negative
E0139-206	Netherlands	Negative	26.1845	Negative
E0139-207	Netherlands	Negative	22.3815	Negative
E0139-208	Netherlands	Negative	19.6384	Negative
E0139-209	Netherlands	Negative	20.0748	Negative
E0139-210	Netherlands	Negative	15.8978	Negative
E0139-211	Netherlands	Negative	10.0374	Negative
E0139-212	Netherlands	Negative	10.9102	Negative
E0139-213	Netherlands	Negative	22.0075	Negative
E0139-214	Netherlands	Negative	21.1347	Negative
E0139-215	Netherlands	Negative	27.4314	Negative
E0139-216	Netherlands	Negative	24.5012	Negative
E0139-217	Netherlands	Negative	30.611	Negative
E0139-218	Netherlands	Negative	25.4988	Negative
E0139-219	Netherlands	Negative	25.9975	Negative
E0139-220	Netherlands	Negative	16.0224	Negative
E0139-221	Netherlands	Negative	23.3167	Negative
E0139-222	Netherlands	Negative	16.1471	Negative
E0139-223	Netherlands	Negative	19.9501	Negative
E0139-224	Netherlands	Negative	12.0324	Negative
E0139-225	Netherlands	Negative	17.5187	Negative
E0139-226	Netherlands	Negative	25.9352	Negative
E0139-227	Netherlands	Negative	19.389	Negative
E0139-228	Netherlands	Negative	4.86284	Negative
E0139-229	Netherlands	Negative	20.0125	Negative
E0139-230	Netherlands	Negative	17.0823	Negative
E0139-231	Netherlands	Negative	15.212	Negative
E0139-232	Netherlands	Negative	29.8005	Negative
E0139-233	Netherlands	Negative	-40.399	Negative
E0139-234	Netherlands	Negative	5.3616	Negative
E0139-235	Netherlands	Negative	29.3017	Negative
E0139-236	Netherlands	Negative	30.798	Negative
E0139-237	Netherlands	Negative	30.3616	Negative
E0139-238	Netherlands	Negative	17.02	Negative
E0139-239	Netherlands	Negative	16.3965	Negative
E0139-240	Netherlands	Negative	25.187	Negative
E0139-241	Netherlands	Negative	25.2494	Negative
E0139-242	Netherlands	Negative	12.5312	Negative
E0139-243	Netherlands	Negative	18.6409	Negative
E0139-244	Netherlands	Negative	13.3416	Negative
E0139-245	Netherlands	Negative	33.1671	Negative
E0139-246	Netherlands	Negative	30.4239	Negative
E0139-247	Netherlands	Negative	9.78803	Negative
E0139-248	Netherlands	Negative	25.1247	Negative
E0139-249	Netherlands	Negative	15.3367	Negative
E0139-250	Netherlands	Negative	19.9501	Negative
E0139-251	Netherlands	Negative	24.1272	Negative
E0139-252	Netherlands	Negative	30.7357	Negative
E0139-253	Netherlands	Negative	29.4888	Negative
E0139-254	Netherlands	Negative	6.73317	Negative
E0139-255	Netherlands	Negative	33.4165	Negative
E0139-256	Netherlands	Negative	28.9277	Negative
E0139-257	Netherlands	Negative	19.8878	Negative
E0139-258	Netherlands	Negative	-10.9102	Negative
E0139-259	Netherlands	Negative	20.6983	Negative
E0139-260	Netherlands	Negative	11.2219	Negative
E0139-261	Netherlands	Negative	12.4065	Negative
E0139-262	Netherlands	Negative	16.2095	Negative
E0139-263	Netherlands	Negative	22.3815	Negative
E0139-264	Netherlands	Negative	2.43142	Negative
E0139-265	Netherlands	Negative	12.7805	Negative
E0139-266	Netherlands	Negative	-28.7406	Negative
E0139-267	Netherlands	Negative	20.1995	Negative
E0139-268	Netherlands	Negative	-5.73566	Negative
E0139-269	Netherlands	Negative	1.49626	Negative
E0139-270	Netherlands	Negative	-0.935162	Negative
E0139-271	Netherlands	Negative	-5.42394	Negative
E0139-272	Netherlands	Negative	19.5761	Negative
E0139-273	Netherlands	Negative	8.54115	Negative
E0139-274	Netherlands	Negative	-6.23441	Negative
E0139-275	Netherlands	Negative	-0.249377	Negative
E0139-276	Netherlands	Negative	16.1471	Negative
E0139-277	Netherlands	Negative	11.2843	Negative
E0139-278	Netherlands	Negative	12.933	Negative
E0139-279	Netherlands	Negative	26.2125	Negative
E0139-280	Netherlands	Negative	23.0947	Negative
E0139-281	Netherlands	Negative	21.0162	Negative
E0139-282	Netherlands	Negative	13.7991	Negative
E0139-283	Netherlands	Negative	6.92841	Negative
E0139-284	Netherlands	Negative	12.5866	Negative
E0139-285	Netherlands	Negative	-3.23326	Negative
E0139-286	Netherlands	Negative	20.7275	Negative
E0139-287	Netherlands	Negative	9.52656	Negative
E0139-288	Netherlands	Negative	21.1316	Negative
E0139-289	Netherlands	Negative	5.48499	Negative
E0139-290	Netherlands	Negative	9.87298	Negative
E0139-291	Netherlands	Negative	19.6882	Negative
E0139-292	Netherlands	Negative	15.4157	Negative
E0139-293	Netherlands	Negative	14.2032	Negative
E0139-294	Netherlands	Negative	14.1455	Negative
E0139-295	Netherlands	Negative	23.3256	Negative
E0139-296	Netherlands	Negative	15.3002	Negative
E0139-297	Netherlands	Negative	-4.5612	Negative
E0139-298	Netherlands	Negative	15.8199	Negative
E0139-299	Netherlands	Negative	18.8799	Negative
E0139-300	Netherlands	Negative	12.933	Negative
E0139-301	Netherlands	Negative	15.0115	Negative
E0139-302	Netherlands	Negative	19.3995	Negative
E0139-303	Netherlands	Negative	26.7898	Negative
E0139-304	Netherlands	Negative	24.2494	Negative
E0139-305	Netherlands	Negative	16.0508	Negative
E0139-306	Netherlands	Negative	13.5104	Negative
E0139-307	Netherlands	Negative	16.455	Negative
E0139-308	Netherlands	Negative	7.62125	Negative
E0139-309	Netherlands	Negative	20.6697	Negative
E0139-310	Netherlands	Negative	24.9423	Negative
E0139-311	Netherlands	Negative	15.6467	Negative
E0139-312	Netherlands	Negative	8.42956	Negative
E0139-313	Netherlands	Negative	-14.2032	Negative
E0139-314	Netherlands	Negative	23.2102	Negative
E0139-315	Netherlands	Negative	33.6605	Negative
E0139-316	Netherlands	Negative	8.4873	Negative
E0139-317	Netherlands	Negative	16.0508	Negative
E0139-318	Netherlands	Negative	22.5173	Negative
E0139-319	Netherlands	Negative	20.7852	Negative
E0139-320	Netherlands	Negative	9.69977	Negative
E0139-321	Netherlands	Negative	-2.02079	Negative
E0139-322	Netherlands	Negative	22.3441	Negative
E0139-323	Netherlands	Negative	7.56351	Negative
E0139-324	Netherlands	Negative	20.3233	Negative
E0139-325	Netherlands	Negative	-2.77136	Negative
E0139-326	Netherlands	Negative	15.0693	Negative
E0139-327	Netherlands	Negative	11.2009	Negative
E0139-328	Netherlands	Negative	13.4527	Negative
E0139-329	Netherlands	Negative	-17.321	Negative
E0139-330	Netherlands	Negative	9.41109	Negative
E0139-331	Netherlands	Negative	21.2471	Negative
E0139-332	Netherlands	Negative	1.55889	Negative
E0139-333	Netherlands	Negative	17.8984	Negative
E0139-334	Netherlands	Negative	25.4042	Negative
E0139-335	Netherlands	Negative	16.8591	Negative
E0139-336	Netherlands	Negative	22.1709	Negative
E0139-337	Netherlands	Negative	13.6259	Negative
E0139-338	Netherlands	Negative	20.1501	Negative
E0139-339	Netherlands	Negative	21.94	Negative
E0139-340	Netherlands	Negative	22.2286	Negative
E0139-341	Netherlands	Negative	5.94688	Negative
E0139-342	Netherlands	Negative	26.7321	Negative
E0139-343	Netherlands	Negative	17.8984	Negative
E0139-344	Netherlands	Negative	23.9607	Negative
E0139-345	Netherlands	Negative	23.4411	Negative
E0139-346	Netherlands	Negative	30.5427	Negative
E0139-347	Netherlands	Negative	9.98845	Negative
E0139-348	Netherlands	Negative	26.097	Negative
E0139-349	Netherlands	Negative	10.3926	Negative
E0139-350	Netherlands	Negative	7.73672	Negative
E0139-351	Netherlands	Negative	18.8799	Negative
E0139-352	Netherlands	Negative	25.5774	Negative
E0139-353	Netherlands	Negative	10.9122	Negative
E0139-354	Netherlands	Negative	24.3649	Negative
E0139-355	Netherlands	Negative	25.5196	Negative
E0139-356	Netherlands	Negative	13.0485	Negative
E0139-357	Netherlands	Negative	-1.32794	Negative
E0139-358	Netherlands	Negative	20.4965	Negative
E0139-359	Netherlands	Negative	-6.58199	Negative
E0139-360	Netherlands	Negative	6.69746	Negative
E0139-361	Netherlands	Negative	16.5704	Negative
E0139-362	Netherlands	Negative	8.08314	Negative
E0139-363	Netherlands	Negative	16.455	Negative
E0139-364	Netherlands	Negative	18.5335	Negative
E0139-365	Netherlands	Negative	30.6582	Negative
E0139-366	Netherlands	Negative	8.0254	Negative
MB154-2	Norway	Negative	16.6396	Negative
MB154-3	Norway	Negative	5.20325	Negative
MB154-4	Norway	Negative	1.24661	Negative
MB154-5	Norway	Negative	11.2737	Negative
MB154-6	Norway	Negative	17.019	Negative
MB154-7	Norway	Negative	19.7832	Negative
MB154-8	Norway	Negative	3.90244	Negative
MB154-9	Norway	Negative	7.15447	Negative
MB154-10	Norway	Negative	12.3035	Negative
MB154-11	Norway	Negative	4.76965	Negative
MB154-12	Norway	Negative	-2.38482	Negative
MB154-13	Norway	Negative	12.2493	Negative
MB154-14	Norway	Negative	7.47967	Negative
MB154-15	Norway	Negative	11.7073	Negative
MB154-16	Norway	Negative	15.5014	Negative
MB154-17	Norway	Negative	23.794	Negative
MB154-18	Norway	Negative	21.9512	Negative
MB154-19	Norway	Negative	11.8699	Negative
MB154-20	Norway	Negative	18.6992	Negative
MB154-21	Norway	Negative	11.5989	Negative
MB154-22	Norway	Negative	25.0949	Negative
MB154-23	Norway	Negative	-0.542005	Negative
MB154-24	Norway	Negative	18.7534	Negative
MB154-25	Norway	Negative	16.6938	Negative
MB154-26	Norway	Negative	20.542	Negative
MB154-27	Norway	Negative	19.5122	Negative
MB154-28	Norway	Negative	-15.7182	Negative
MB154-29	Norway	Negative	20.7046	Negative
MB154-30	Norway	Negative	3.41463	Negative
MB154-31	Norway	Negative	12.7913	Negative
MB154-32	Norway	Negative	15.7724	Negative
MB154-33	Norway	Negative	15.8266	Negative
MB154-34	Norway	Negative	22.3848	Negative
MB154-35	Norway	Negative	10.2439	Negative
MB154-36	Norway	Negative	6.66667	Negative
MB154-37	Norway	Negative	9.5935	Negative
MB154-38	Norway	Negative	-20.2168	Negative
MB154-39	Norway	Negative	9.5393	Negative
MB154-40	Norway	Negative	33.8753	Negative
MB154-41	Norway	Negative	22.6558	Negative
MB154-42	Norway	Negative	42.5474	Positive
MB154-43	Norway	Negative	14.7425	Negative
MB154-44	Norway	Negative	6.82927	Negative
MB154-45	Norway	Negative	15.0678	Negative
MB154-46	Norway	Negative	21.4634	Negative
MB154-47	Norway	Negative	14.5257	Negative
MB154-48	Norway	Negative	3.36043	Negative
MB154-49	Norway	Negative	6.77507	Negative
MB154-50	Norway	Negative	26.3415	Negative
MB154-51	Norway	Negative	9.7561	Negative
MB154-52	Norway	Negative	15.6098	Negative
MB154-53	Norway	Negative	55.5014	Positive
MB154-54	Norway	Negative	22.168	Negative
MB154-55	Norway	Negative	9.9729	Negative
MB154-56	Norway	Negative	6.99187	Negative
MB154-57	Norway	Negative	18.0488	Negative
MB154-58	Norway	Negative	9.9729	Negative
MB154-59	Norway	Negative	42.1138	Positive
MB154-60	Norway	Negative	15.2304	Negative
MB154-61	Norway	Negative	37.4526	Negative
MB154-62	Norway	Negative	9.9729	Negative
MB154-63	Norway	Negative	18.6992	Negative
MB154-64	Norway	Negative	21.1382	Negative
MB154-65	Norway	Negative	15.7724	Negative
MB154-66	Norway	Negative	-56.5312	Negative
MB154-67	Norway	Negative	30.6233	Negative
MB154-68	Norway	Negative	25.2033	Negative
MB154-69	Norway	Negative	14.0379	Negative
MB154-70	Norway	Negative	20.1084	Negative
MB154-71	Norway	Negative	8.94309	Negative
MB154-72	Norway	Negative	0.596206	Negative
MB154-73	Norway	Negative	18.8618	Negative
MB154-74	Norway	Negative	26.3957	Negative
MB154-75	Norway	Negative	11.9241	Negative
MB154-76	Norway	Negative	17.6152	Negative
MB154-77	Norway	Negative	14.4715	Negative
MB154-78	Norway	Negative	12.6829	Negative
MB154-79	Norway	Negative	3.08943	Negative
MB154-80	Norway	Negative	14.8509	Negative
MB154-81	Norway	Negative	-36.5854	Negative
MB154-82	Norway	Negative	8.61789	Negative
MB154-83	Norway	Negative	11.7615	Negative
MB154-84	Norway	Negative	-46.8835	Negative
MB154-85	Norway	Negative	13.3875	Negative
MB154-86	Norway	Negative	27.3171	Negative
MB154-87	Norway	Negative	-5.52846	Negative
MB154-89	Norway	Negative	4.93348	Negative
MB154-90	Norway	Negative	7.7051	Negative
MB154-91	Norway	Negative	-26.4412	Negative
MB154-92	Norway	Negative	-1.10865	Negative
MB154-93	Norway	Negative	8.75831	Negative
MB154-94	Norway	Negative	34.2572	Negative
MB154-95	Norway	Negative	14.8559	Negative
MB154-96	Norway	Negative	9.81153	Negative
MB154-97	Norway	Negative	16.1308	Negative
MB154-98	Norway	Negative	11.3636	Negative
MB154-99	Norway	Negative	16.02	Negative
MB154-100	Norway	Negative	9.09091	Negative
MB154-101	Norway	Negative	-0.110865	Negative
MB154-102	Norway	Negative	23.2262	Negative
MB154-103	Norway	Negative	22.8381	Negative
MB154-104	Norway	Negative	1.05322	Negative
MB154-105	Norway	Negative	4.102	Negative
MB154-106	Norway	Negative	9.92239	Negative
MB154-107	Norway	Negative	-4.60089	Negative
MB154-108	Norway	Negative	0.388027	Negative
MB154-109	Norway	Negative	-24.0022	Negative
MB154-110	Norway	Negative	-12.5831	Negative
MB154-111	Norway	Negative	-18.5698	Negative
MB154-112	Norway	Negative	16.9623	Negative
MB154-113	Norway	Negative	29.2683	Negative
MB154-114	Norway	Negative	11.4745	Negative
MB154-115	Norway	Negative	-0.831486	Negative
MB154-116	Norway	Negative	-11.918	Negative
MB154-117	Norway	Negative	-11.0865	Negative
MB154-118	Norway	Negative	2.71619	Negative
MB154-119	Norway	Negative	-1.99557	Negative
MB154-120	Norway	Negative	-13.8027	Negative
MB154-121	Norway	Negative	22.4501	Negative
MB154-122	Norway	Negative	22.3947	Negative
MB154-123	Norway	Negative	11.9734	Negative
MB154-124	Norway	Negative	18.071	Negative
MB154-125	Norway	Negative	-66.5743	Negative
MB154-126	Norway	Negative	17.4058	Negative
MB154-127	Norway	Negative	6.43016	Negative
MB154-128	Norway	Negative	23.0599	Negative
MB154-129	Norway	Negative	14.2461	Negative
MB154-130	Norway	Negative	10.0887	Negative
MB154-131	Norway	Negative	16.2417	Negative
MB154-132	Norway	Negative	18.459	Negative
MB154-133	Norway	Negative	27.4945	Negative
MB154-134	Norway	Negative	25.7206	Negative
MB154-135	Norway	Negative	14.8004	Negative
MB154-136	Norway	Negative	14.1353	Negative
MB154-137	Norway	Negative	17.4612	Negative
MB154-138	Norway	Negative	27.2727	Negative
MB154-139	Norway	Negative	35.4767	Negative
MB154-140	Norway	Negative	21.8404	Negative
MB154-141	Norway	Negative	8.75831	Negative
MB154-142	Norway	Negative	-11.031	Negative
MB154-143	Norway	Negative	15.6319	Negative
MB154-144	Norway	Negative	7.76053	Negative
MB154-145	Norway	Negative	30.4324	Negative
MB154-146	Norway	Negative	20.2882	Negative
MB154-147	Norway	Negative	21.4523	Negative
MB154-148	Norway	Negative	6.70732	Negative
MB154-149	Norway	Negative	18.9024	Negative
MB154-150	Norway	Negative	17.6275	Negative
MB154-151	Norway	Negative	21.1752	Negative
MB154-152	Norway	Negative	14.4678	Negative
MB154-153	Norway	Negative	-28.4368	Negative
MB154-154	Norway	Negative	11.918	Negative
MB154-155	Norway	Negative	33.0377	Negative
MB154-156	Norway	Negative	-47.6718	Negative
MB154-157	Norway	Negative	26.0532	Negative
MB154-158	Norway	Negative	9.53437	Negative
MB154-159	Norway	Negative	22.3392	Negative
MB154-160	Norway	Negative	18.7916	Negative
MB154-161	Norway	Negative	4.65632	Negative
MB154-162	Norway	Negative	13.969	Negative
MB154-163	Norway	Negative	26.9956	Negative
MB154-164	Norway	Negative	2.77162	Negative
MB154-165	Norway	Negative	12.306	Negative
MB154-166	Norway	Negative	0.665188	Negative
MB154-167	Norway	Negative	5.8204	Negative
MB154-168	Norway	Negative	3.15965	Negative
MB154-169	Norway	Negative	-1.49667	Negative
MB154-170	Norway	Negative	20.8426	Negative
MB154-171	Norway	Negative	-0.277162	Negative
MB154-172	Norway	Negative	-1.7184	Negative
MB154-173	Norway	Negative	8.75831	Negative
MB154-174	Norway	Negative	-22.6718	Negative
MB154-175	Norway	Negative	18.6253	Negative
MB154-177	Norway	Negative	30.1719	Negative
MB154-178	Norway	Negative	1.95614	Negative
MB154-179	Norway	Negative	7.70599	Negative
MB154-180	Norway	Negative	7.94309	Negative
MB154-181	Norway	Negative	8.65442	Negative
MB154-182	Norway	Negative	29.5791	Negative
MB154-183	Norway	Negative	17.2496	Negative
MB154-184	Norway	Negative	12.9223	Negative
MB154-185	Norway	Negative	19.917	Negative
MB154-186	Norway	Negative	17.4867	Negative
MB154-187	Norway	Negative	15.9455	Negative
MB154-188	Norway	Negative	18.0794	Negative
MB154-189	Norway	Negative	25.6076	Negative
MB154-190	Norway	Negative	22.8809	Negative
MB154-191	Norway	Negative	37.4037	Negative
MB154-192	Norway	Negative	-55.4831	Negative
MB154-193	Norway	Negative	35.9218	Negative
MB154-194	Norway	Negative	38.2928	Negative
MB154-195	Norway	Negative	28.69	Negative
MB154-196	Norway	Negative	16.8346	Negative
MB154-197	Norway	Negative	18.85	Negative
MB154-198	Norway	Negative	-27.2673	Negative
MB154-199	Norway	Negative	26.7931	Negative
MB154-200	Norway	Negative	15.1749	Negative
MB154-201	Norway	Negative	15.4713	Negative
MB154-202	Norway	Negative	18.7908	Negative
MB154-203	Norway	Negative	16.479	Negative
MB154-204	Norway	Negative	12.9816	Negative
MB154-205	Norway	Negative	26.4375	Negative
MB154-206	Norway	Negative	6.93539	Negative
MB154-207	Norway	Negative	22.1695	Negative
MB154-208	Norway	Negative	26.971	Negative
MB154-209	Norway	Negative	19.2057	Negative
MB154-210	Norway	Negative	23.118	Negative
MB154-211	Norway	Negative	23.2365	Negative
MB154-212	Norway	Negative	20.6876	Negative
MB154-213	Norway	Negative	16.0047	Negative
MB154-214	Norway	Negative	-60.2253	Negative
MB154-215	Norway	Negative	-43.8056	Negative
MB154-216	Norway	Negative	-53.3491	Negative
MB154-217	Norway	Negative	23.2958	Negative
MB154-218	Norway	Negative	30.3497	Negative
MB154-219	Norway	Negative	15.0563	Negative
MB154-220	Norway	Negative	6.34262	Negative
MB154-221	Norway	Negative	-45.9988	Negative
MB154-222	Norway	Negative	25.6669	Negative
MB154-223	Norway	Negative	16.9532	Negative
MB154-225	Norway	Negative	14.1079	Negative
MB154-226	Norway	Negative	25.7261	Negative
MB154-227	Norway	Negative	11.8554	Negative
MB154-228	Norway	Negative	18.7315	Negative
MB154-229	Norway	Negative	29.1049	Negative
MB154-230	Norway	Negative	10.2549	Negative
MB154-231	Norway	Negative	38.9449	Negative
MB154-232	Norway	Negative	6.22407	Negative
MB154-233	Norway	Negative	0.118554	Negative
MB154-234	Norway	Negative	-24.8963	Negative
MB154-235	Norway	Negative	-1.24481	Negative
MB154-236	Norway	Negative	-3.55661	Negative
MB154-237	Norway	Negative	11.0255	Negative
MB154-238	Norway	Negative	3.08239	Negative
MB154-239	Norway	Negative	14.2857	Negative
MB154-240	Norway	Negative	6.22407	Negative
MB154-241	Norway	Negative	22.1103	Negative
MB154-242	Norway	Negative	-0.118554	Negative
MB154-243	Norway	Negative	11.3219	Negative
MB154-244	Norway	Negative	18.9093	Negative
MB154-245	Norway	Negative	-4.32721	Negative
MB154-246	Norway	Negative	7.88382	Negative
MB154-247	Norway	Negative	18.3758	Negative
MB154-248	Norway	Negative	-26.7338	Negative
MB154-249	Norway	Negative	-16.1826	Negative
MB154-250	Norway	Negative	11.8554	Negative
MB154-251	Norway	Negative	15.0563	Negative
MB154-252	Norway	Negative	-58.032	Negative
MB154-253	Norway	Negative	-20.4505	Negative
MB154-254	Norway	Negative	5.74985	Negative
MB154-255	Norway	Negative	11.8554	Negative
MB154-256	Norway	Negative	7.82454	Negative
MB154-257	Norway	Negative	7.58743	Negative
MB154-258	Norway	Negative	-14.997	Negative
MB154-259	Norway	Negative	-10.9069	Negative
MB154-260	Norway	Negative	3.20095	Negative
MB154-261	Norway	Negative	0.533491	Negative
MB154-262	Norway	Negative	-18.3758	Negative
MB154-263	Norway	Negative	22.2881	Negative
MB154-264	Norway	Negative	-4.26793	Negative
